# Supplementary material for: 2-(4-Bromo­phen­yl)-2-oxoethyl 4-hy­droxy­benzoate
Source: Acta Crystallogr Sect E Struct Rep Online. 2011 Oct 5;67(Pt 11):o2854. doi: 10.1107/S1600536811040311 (PMC3247591; doi:10.1107/S1600536811040311)
Supplement: Supplementary file 2 [file e-67-o2854-Isup2.hkl]

# 
# h,k,l, Fc-squared, Fo-squared, sigma(Fo-squared) and status flag 
# 
data_I
_shelx_title ' cr21_0m in P21/c (100K)' 
_shelx_refln_list_code          4 
_shelx_F_calc_maximum      216.36 
_exptl_crystal_F_000       672.00 
_reflns_d_resolution_high  0.6586 
 
loop_ 
 _symmetry_equiv_pos_as_xyz 
 'x, y, z' 
 '-x, y+1/2, -z+1/2' 
 '-x, -y, -z' 
 'x, -y-1/2, z-1/2' 
 
_cell_length_a     6.2917 
_cell_length_b     7.7893 
_cell_length_c    26.7497 
_cell_angle_alpha  90.000 
_cell_angle_beta   98.234 
_cell_angle_gamma  90.000 
 
_shelx_F_squared_multiplier     1.000 
 
loop_ 
 _refln_index_h 
 _refln_index_k 
 _refln_index_l 
 _refln_F_squared_calc 
 _refln_F_squared_meas 
 _refln_F_squared_sigma 
 _refln_observed_status 
   1   0   0     2492.84     2441.77    128.67 o 
   2   0   0        6.42       21.45      1.94 o 
   3   0   0      271.01      203.03      5.52 o 
   4   0   0     3665.22     3765.19     50.55 o 
   5   0   0     4990.72     4991.11     66.88 o 
   6   0   0     2189.88     2153.98     32.30 o 
   7   0   0        1.01       10.26      7.53 o 
   8   0   0      372.06      378.85     16.96 o 
   9   0   0      676.43      712.66     34.06 o 
   1   1   0     2709.16     2618.48     34.44 o 
   2   1   0     4206.78     4096.72     41.27 o 
   3   1   0     3905.81     3916.45     36.55 o 
   4   1   0     1445.84     1436.07     15.19 o 
   5   1   0      161.27      165.47      4.91 o 
   6   1   0     1204.80     1177.06     14.39 o 
   7   1   0     2649.07     2612.66     25.80 o 
   8   1   0      382.96      349.43      9.39 o 
   9   1   0      202.96      226.59     16.58 o 
   0   2   0     3627.26     3421.02     56.06 o 
   1   2   0     7355.63     7406.82     68.19 o 
   2   2   0     4059.91     4451.51     57.94 o 
   3   2   0      288.42      268.53      9.07 o 
   4   2   0     4028.36     4061.17     38.87 o 
   5   2   0     3304.49     3322.52     30.42 o 
   6   2   0       93.14       94.95      5.09 o 
   7   2   0       15.79       20.57      5.12 o 
   8   2   0      102.60      132.52     13.61 o 
   9   2   0      679.83      703.34     24.72 o 
   1   3   0     2029.98     2013.52     19.78 o 
   2   3   0    19759.26    20245.42    242.11 o 
   3   3   0     4908.98     4518.19     51.58 o 
   4   3   0     1783.83     1663.88     19.22 o 
   5   3   0      171.82      160.38      7.35 o 
   6   3   0     1506.32     1509.50     19.51 o 
   7   3   0     1584.71     1552.53     33.29 o 
   8   3   0      953.18      989.31     27.69 o 
   9   3   0       44.48       64.50     15.09 o 
   0   4   0     9967.16     9947.74    130.52 o 
   1   4   0     6145.92     5980.56     67.39 o 
   2   4   0      130.25      101.56      3.49 o 
   3   4   0       19.65       31.25      5.00 o 
   4   4   0      790.57      740.49     31.88 o 
   5   4   0     3161.99     3006.53     37.66 o 
   6   4   0      752.31      737.17     14.83 o 
   7   4   0        3.65        2.08      7.16 o 
   8   4   0      135.82      165.51     22.46 o 
   1   5   0     2244.63     2186.40     24.73 o 
   2   5   0     2421.47     2165.13     24.82 o 
   3   5   0     3392.21     3281.61     32.81 o 
   4   5   0       18.88       28.30      4.33 o 
   5   5   0      596.58      530.57     12.33 o 
   6   5   0      426.41      390.29     11.67 o 
   7   5   0      528.76      501.55     16.75 o 
   8   5   0      488.48      526.96     32.26 o 
   0   6   0     4156.97     4124.31     51.15 o 
   1   6   0     2321.56     2228.23     25.80 o 
   2   6   0      822.56      792.38     12.33 o 
   3   6   0      127.03      121.46      5.93 o 
   4   6   0     1261.16     1253.97     19.29 o 
   5   6   0     1294.17     1244.02     22.71 o 
   6   6   0      333.29      325.17     12.01 o 
   7   6   0        0.18       16.45     13.14 o 
   8   6   0       72.57       73.41     15.78 o 
   1   7   0     1544.51     1571.86     22.19 o 
   2   7   0     1998.72     1840.55     42.50 o 
   3   7   0     1317.74     1245.89     30.57 o 
   4   7   0      459.32      419.70     14.32 o 
   5   7   0       12.77       13.95      9.10 o 
   6   7   0      231.94      105.19     15.92 o 
   7   7   0      811.62      835.69     27.16 o 
   0   8   0     1893.48     1995.24     50.11 o 
   1   8   0      538.74      559.07     17.76 o 
   2   8   0       79.33       86.37      7.83 o 
   3   8   0      116.30      119.98     10.10 o 
   4   8   0      417.86      408.33     15.12 o 
   5   8   0      784.61      748.96     24.23 o 
   6   8   0      109.79      126.11     29.59 o 
   1   9   0      102.01      128.38     14.77 o 
   2   9   0      273.63      307.52     14.63 o 
   3   9   0      442.17      431.71     16.92 o 
   4   9   0       59.14       52.04     16.76 o 
   5   9   0       16.20       13.64     13.78 o 
   6   9   0       83.00       74.79     16.15 o 
   0  10   0     1084.78     1198.73     47.88 o 
   1  10   0      800.75      835.63     28.47 o 
   2  10   0       11.18       15.35     13.86 o 
   3  10   0       66.65       85.31     34.54 o 
   4  10   0      251.83      276.89     35.75 o 
   5  10   0      126.76      186.52     25.98 o 
   1  11   0        3.13       22.10     19.06 o 
   2  11   0      405.42      434.65     24.89 o 
   3  11   0      129.46      138.23     19.10 o 
  -9   1   1       76.87       88.81     14.04 o 
  -8   1   1       36.65       52.06      6.13 o 
  -7   1   1        9.90       10.87      4.39 o 
  -6   1   1      159.38      144.67      6.85 o 
  -5   1   1       57.13       68.00      4.14 o 
  -4   1   1      225.52      238.58      5.02 o 
  -3   1   1       23.83       28.66      1.93 o 
  -2   1   1      246.62      265.86      4.23 o 
  -1   1   1      914.31      967.79     10.32 o 
   0   1   1      453.18      365.28      4.10 o 
   1   1   1      402.61      444.42      6.02 o 
   2   1   1      178.38      196.14      4.49 o 
   3   1   1      135.44      128.80      3.85 o 
   4   1   1       41.63       45.95      2.83 o 
   5   1   1       38.13       39.16      3.46 o 
   6   1   1      274.31      270.52      7.04 o 
   7   1   1       13.41       21.05      4.53 o 
   8   1   1       10.28        6.70      5.69 o 
   9   1   1        4.58        6.62     12.67 o 
  -9   2   1        0.72       21.37     13.33 o 
  -8   2   1      115.95      113.62     10.50 o 
  -7   2   1      334.55      305.42      8.31 o 
  -6   2   1      234.57      234.94      6.72 o 
  -5   2   1        0.35       -0.86      2.84 o 
  -4   2   1      146.50      153.20      4.53 o 
  -3   2   1      922.80      995.19     13.15 o 
  -2   2   1      183.59      161.11      4.11 o 
  -1   2   1     1254.38     1296.46     12.63 o 
   0   2   1       13.16       20.32      1.43 o 
   1   2   1        3.53       10.76      2.56 o 
   2   2   1     1142.75     1222.63     34.37 o 
   3   2   1       13.51       30.31      2.27 o 
   4   2   1       98.78      139.87      4.30 o 
   5   2   1      668.08      633.33      8.64 o 
   6   2   1      260.41      269.38      6.71 o 
   7   2   1       10.99       14.72      5.06 o 
   8   2   1        7.06       -1.04      8.48 o 
   9   2   1        1.39        7.36     13.27 o 
  -9   3   1       16.96        6.36     14.09 o 
  -8   3   1        0.09       21.43     25.35 o 
  -7   3   1       91.93       91.77      7.73 o 
  -6   3   1      109.82      101.74      5.91 o 
  -5   3   1      415.80      339.75      9.78 o 
  -4   3   1       22.33       25.50      3.78 o 
  -3   3   1      865.38      964.66     13.53 o 
  -2   3   1      361.04      416.13      6.96 o 
  -1   3   1       38.54       47.29      2.88 o 
   0   3   1     1961.87     2243.51     23.97 o 
   1   3   1      101.07      115.92      3.24 o 
   2   3   1     1306.22     1436.63     16.50 o 
   3   3   1       21.47       32.28      2.75 o 
   4   3   1       20.04       20.15      3.25 o 
   5   3   1       58.85       76.69      7.36 o 
   6   3   1      453.09      445.62      9.82 o 
   7   3   1       36.46       41.73      6.46 o 
   8   3   1        0.27       -3.77     11.81 o 
   9   3   1        0.01      -11.52     16.12 o 
  -8   4   1       11.35       13.53     12.95 o 
  -7   4   1       45.17       49.74      7.84 o 
  -6   4   1       90.54       88.83      7.24 o 
  -5   4   1       44.39       54.07      8.61 o 
  -4   4   1       13.45       23.04      4.16 o 
  -3   4   1       90.07       90.63      4.36 o 
  -2   4   1      147.66      152.47      5.31 o 
  -1   4   1      129.62      141.81      6.27 o 
   0   4   1        7.80       11.69      1.93 o 
   1   4   1      147.54      148.40      4.81 o 
   2   4   1      162.41      156.91      4.78 o 
   3   4   1       23.30       22.15      3.34 o 
   4   4   1        4.15       11.07      3.68 o 
   5   4   1        6.29       15.83      4.97 o 
   6   4   1        1.43       -0.17      5.18 o 
   7   4   1      142.59      147.40      9.64 o 
   8   4   1        2.54       -5.93     12.91 o 
  -8   5   1        7.70       -6.27      6.27 o 
  -7   5   1      126.19      117.45     11.06 o 
  -6   5   1      469.52      445.38     12.36 o 
  -5   5   1       50.38       55.58      7.11 o 
  -4   5   1        0.93        6.02      3.97 o 
  -3   5   1       95.79       92.21      4.34 o 
  -2   5   1        0.14        5.70      3.33 o 
  -1   5   1       48.93       49.88      3.67 o 
   0   5   1      647.49      695.12      8.18 o 
   1   5   1      498.40      539.12      7.78 o 
   2   5   1        5.95       17.09      3.59 o 
   3   5   1      301.20      343.04      7.34 o 
   4   5   1      170.68      166.41      6.30 o 
   5   5   1      478.34      412.53     10.46 o 
   6   5   1       13.96       18.67      7.82 o 
   7   5   1       12.41        3.85      9.49 o 
   8   5   1       29.12        5.78      7.65 o 
  -8   6   1       46.79       50.05     15.32 o 
  -7   6   1      509.74      521.49     22.14 o 
  -6   6   1        6.49       11.65      7.45 o 
  -5   6   1      474.66      395.68     17.65 o 
  -4   6   1        0.88        9.67      6.23 o 
  -3   6   1        9.80       15.00      4.59 o 
  -2   6   1      285.33      273.15      7.80 o 
  -1   6   1      245.10      246.38      8.13 o 
   0   6   1      575.45      568.16     10.60 o 
   1   6   1        0.45       10.68      3.86 o 
   2   6   1       41.83       46.41      4.74 o 
   3   6   1       17.71       21.10      4.82 o 
   4   6   1       74.43       81.13      7.44 o 
   5   6   1       30.80       37.68      6.89 o 
   6   6   1        4.11       -2.01      4.80 o 
   7   6   1        0.09      -12.57     12.78 o 
   8   6   1        2.55      -13.90     14.59 o 
  -7   7   1        1.79       -3.95     14.07 o 
  -6   7   1       31.32       32.30     23.01 o 
  -5   7   1       16.73       30.81      9.01 o 
  -4   7   1        6.88        6.58      7.95 o 
  -3   7   1       48.86       53.12      6.96 o 
  -2   7   1       82.45       89.23      7.83 o 
  -1   7   1       96.64      116.07      5.97 o 
   0   7   1       73.41       93.90      6.85 o 
   1   7   1      150.83      152.95      8.94 o 
   2   7   1       43.93       62.21      6.34 o 
   3   7   1      191.47      207.45      9.32 o 
   4   7   1       58.64       52.24      8.43 o 
   5   7   1       49.81       38.66      7.61 o 
   6   7   1        1.49       16.70     12.60 o 
   7   7   1      133.69      164.32     23.01 o 
  -6   8   1        1.90       -2.07     14.01 o 
  -5   8   1       28.18       14.22     12.41 o 
  -4   8   1       64.23       51.03      9.54 o 
  -3   8   1       32.03       38.63      7.92 o 
  -2   8   1      587.28      579.92     19.50 o 
  -1   8   1      248.88      286.51     12.92 o 
   0   8   1       13.82       35.79      8.57 o 
   1   8   1      349.71      362.14     14.51 o 
   2   8   1       64.29       64.31      7.61 o 
   3   8   1        0.66       -7.19      7.26 o 
   4   8   1       11.69       31.02     21.27 o 
   5   8   1       60.75       78.26     23.30 o 
   6   8   1       89.46      108.60     15.36 o 
  -6   9   1        0.54        7.39     14.77 o 
  -5   9   1       45.95       39.68     15.73 o 
  -4   9   1        5.76        8.18      9.33 o 
  -3   9   1       59.94       44.36     16.09 o 
  -2   9   1       20.13       19.42      9.88 o 
  -1   9   1       20.26       34.04     12.49 o 
   0   9   1       68.55       91.43     13.87 o 
   1   9   1        3.70       24.53     12.51 o 
   2   9   1       35.50       31.74     10.56 o 
   3   9   1        0.06       22.55     10.55 o 
   4   9   1       26.20       12.52     11.18 o 
   5   9   1       20.42       22.31     13.72 o 
   6   9   1       31.66       42.09     15.07 o 
  -5  10   1       21.36       18.27     20.73 o 
  -4  10   1       10.34       15.46     19.35 o 
  -3  10   1       69.88       92.31     24.23 o 
  -2  10   1      149.77      174.41     17.70 o 
  -1  10   1       44.64       97.41     15.57 o 
   0  10   1      172.79      192.28     18.18 o 
   1  10   1      222.49      246.70     18.47 o 
   2  10   1      111.65      134.71     17.04 o 
   3  10   1       27.63       22.81     14.85 o 
   4  10   1       46.40        5.70     19.97 o 
  -3  11   1        0.09       21.73     16.21 o 
  -2  11   1       20.19       41.98     15.67 o 
  -1  11   1      205.74      170.57     18.38 o 
   0  11   1       13.04       36.14     15.20 o 
   1  11   1       14.35       34.24     15.19 o 
   2  11   1       21.44       45.85     15.81 o 
   3  11   1        3.80        3.36     15.96 o 
  -9   0   2      368.77      377.37     26.77 o 
  -8   0   2      802.41      773.49     17.81 o 
  -7   0   2      409.84      413.67     12.42 o 
  -6   0   2      143.41      155.08      7.63 o 
  -5   0   2     2320.16     2364.92     33.77 o 
  -4   0   2     6224.47     6299.02     82.31 o 
  -3   0   2     1804.80     1543.85     21.72 o 
  -2   0   2     5076.83     5341.73     68.72 o 
  -1   0   2     1948.65     2063.68     24.43 o 
   0   0   2     1094.06     1106.08     24.51 o 
   1   0   2     6269.86     6226.13    114.52 o 
   2   0   2     6754.04     7054.47     90.52 o 
   3   0   2     1458.79     1557.52     27.26 o 
   4   0   2      157.89      177.96      9.21 o 
   5   0   2     4746.66     4692.60     63.26 o 
   6   0   2      160.10      146.25      7.73 o 
   7   0   2      131.47      131.63     13.70 o 
   8   0   2      608.00      599.10     20.13 o 
   9   0   2      290.85      357.56     27.28 o 
  -9   1   2       40.76       48.24     13.29 o 
  -8   1   2       12.63        6.02      5.59 o 
  -7   1   2     1178.44     1153.64     13.87 o 
  -6   1   2     4499.97     4443.66     41.21 o 
  -5   1   2     3264.36     3195.17     31.26 o 
  -4   1   2      505.71      503.56      7.09 o 
  -3   1   2      188.14      129.19      4.59 o 
  -2   1   2    13753.99    13962.53    139.00 o 
  -1   1   2    18348.63    18471.10    183.49 o 
   0   1   2       39.06       49.06      2.21 o 
   1   1   2       19.32       40.93      1.68 o 
   2   1   2     8497.57     9245.74    102.12 o 
   3   1   2    13312.68    13923.78    154.57 o 
   4   1   2     8817.40     8828.61     99.45 o 
   5   1   2     2725.12     2702.85     29.71 o 
   6   1   2       71.86       81.22      4.74 o 
   7   1   2      754.53      753.31     11.78 o 
   8   1   2     1015.05     1026.15     21.63 o 
   9   1   2      423.89      416.82     20.89 o 
  -9   2   2      696.85      707.22     27.53 o 
  -8   2   2      334.01      358.41     17.80 o 
  -7   2   2       42.90       43.41      6.38 o 
  -6   2   2        7.12       11.92      4.14 o 
  -5   2   2     2929.98     2786.97     25.90 o 
  -4   2   2     5809.29     5850.15     54.88 o 
  -3   2   2     5202.17     5249.40     60.00 o 
  -2   2   2     1747.84     1777.60     21.39 o 
  -1   2   2      221.23      306.69      5.20 o 
   0   2   2    46812.09    46189.19    511.99 o 
   1   2   2    15796.42    16268.16    164.82 o 
   2   2   2     2306.23     2034.79     21.63 o 
   3   2   2     1704.44     1833.82     20.01 o 
   4   2   2      368.36      360.48     10.92 o 
   5   2   2     3772.73     3709.36     36.49 o 
   6   2   2     3730.78     3646.13     33.80 o 
   7   2   2      675.85      668.99     11.32 o 
   8   2   2       14.52       12.83      8.69 o 
   9   2   2      170.74      182.67     16.26 o 
  -9   3   2        6.41       19.14     14.49 o 
  -8   3   2      194.91      213.04     15.83 o 
  -7   3   2     1032.46     1036.34     18.21 o 
  -6   3   2     1401.97     1363.72     18.05 o 
  -5   3   2     3578.35     3117.60    138.52 o 
  -4   3   2      213.40      249.47      6.98 o 
  -3   3   2      170.06      148.38      6.44 o 
  -2   3   2     2849.26     2584.74     25.19 o 
  -1   3   2     1123.06      908.78     12.10 o 
   0   3   2     3183.13     2967.18     28.36 o 
   1   3   2        9.78       13.15      1.71 o 
   2   3   2     1748.55     1672.03     18.86 o 
   3   3   2     5811.65     5817.70     59.72 o 
   4   3   2     2600.76     2476.93     30.17 o 
   5   3   2      122.29      139.47      7.15 o 
   6   3   2      716.87      692.06     12.09 o 
   7   3   2      798.75      786.12     15.03 o 
   8   3   2      325.53      322.41     17.77 o 
   9   3   2      251.20      256.25     22.68 o 
  -8   4   2      426.56      439.11     21.64 o 
  -7   4   2      279.76      259.54     10.52 o 
  -6   4   2      149.25      145.57      7.90 o 
  -5   4   2     1419.44     1345.33     19.49 o 
  -4   4   2     5021.20     4968.66     52.14 o 
  -3   4   2     5705.28     5514.57     56.97 o 
  -2   4   2     1080.95     1017.96     14.21 o 
  -1   4   2       23.23       34.15      2.72 o 
   0   4   2     5967.20     5867.16     50.92 o 
   1   4   2     4651.93     4268.09     44.80 o 
   2   4   2     6943.76     6865.23     64.45 o 
   3   4   2      935.31      965.37     13.05 o 
   4   4   2      698.06      701.05     18.12 o 
   5   4   2     2167.32     2083.96     31.40 o 
   6   4   2      605.21      592.37     11.71 o 
   7   4   2      610.38      602.89     17.35 o 
   8   4   2       20.40       20.53     13.38 o 
  -8   5   2       25.64       19.68     10.16 o 
  -7   5   2     1602.00     1549.08     54.87 o 
  -6   5   2      672.68      644.98     14.28 o 
  -5   5   2      595.46      601.26     12.98 o 
  -4   5   2       49.52       59.23      4.71 o 
  -3   5   2      656.04      637.46     10.19 o 
  -2   5   2     2955.46     2824.94     31.25 o 
  -1   5   2     3192.30     2972.35     34.33 o 
   0   5   2     1183.39     1255.06     12.75 o 
   1   5   2      329.83      338.73      6.26 o 
   2   5   2     3833.29     3820.74     37.39 o 
   3   5   2     4496.33     4298.47     42.06 o 
   4   5   2     5056.01     4624.01     49.24 o 
   5   5   2      215.95      238.67      8.80 o 
   6   5   2        3.82        3.00      5.34 o 
   7   5   2      303.61      305.92     22.03 o 
   8   5   2      519.96      244.70     20.02 o 
  -8   6   2       48.79       17.95     15.16 o 
  -7   6   2      487.15      512.12     22.08 o 
  -6   6   2       18.44        5.54      7.42 o 
  -5   6   2     1386.62     1284.74     20.47 o 
  -4   6   2     2491.72     2347.53     53.31 o 
  -3   6   2     1640.29     1537.32     26.04 o 
  -2   6   2      490.87      454.65      9.70 o 
  -1   6   2        7.24       11.94      3.99 o 
   0   6   2     2061.11     2063.77     20.37 o 
   1   6   2     3160.85     2994.66     33.38 o 
   2   6   2     1516.07     1448.96     18.66 o 
   3   6   2       77.67       73.09      4.89 o 
   4   6   2        7.59        8.48      5.61 o 
   5   6   2      759.57      743.16     14.88 o 
   6   6   2      985.30      935.39     30.32 o 
   7   6   2      162.70      161.85     21.52 o 
   8   6   2        2.64       -4.54     20.19 o 
  -7   7   2      149.11      191.27     17.12 o 
  -6   7   2      711.49      736.95     39.22 o 
  -5   7   2      540.89      500.02     19.33 o 
  -4   7   2      481.82      425.22     14.15 o 
  -3   7   2      178.86      173.46      8.55 o 
  -2   7   2      543.43      497.79     12.23 o 
  -1   7   2     1793.21     1848.81     20.61 o 
   0   7   2     1045.96     1055.88     17.50 o 
   1   7   2       27.31       29.99      6.74 o 
   2   7   2      672.96      611.70     11.75 o 
   3   7   2     1977.49     1874.58     42.41 o 
   4   7   2      461.63      488.89     14.66 o 
   5   7   2      259.51      242.17     10.24 o 
   6   7   2       13.36       12.90     12.60 o 
   7   7   2       41.21       35.51     14.51 o 
  -7   8   2       10.52        7.36     21.64 o 
  -6   8   2       30.11       12.78     11.39 o 
  -5   8   2      379.40      339.12     18.80 o 
  -4   8   2      499.52      511.28     16.30 o 
  -3   8   2      453.35      450.96     13.59 o 
  -2   8   2     1166.75     1120.70     21.66 o 
  -1   8   2     1121.80     1164.66     25.73 o 
   0   8   2     1191.47     1274.36     31.70 o 
   1   8   2      754.67      810.84     16.30 o 
   2   8   2      496.26      477.05     15.46 o 
   3   8   2      195.12      182.74      9.57 o 
   4   8   2        9.58        2.73      8.28 o 
   5   8   2      621.65      564.01     37.51 o 
   6   8   2      693.63      728.39     41.13 o 
  -6   9   2      322.99      325.68     24.10 o 
  -5   9   2      146.88      161.47     16.31 o 
  -4   9   2       84.43       54.61     10.69 o 
  -3   9   2       34.19       48.32     10.94 o 
  -2   9   2     1072.01     1035.56     23.38 o 
  -1   9   2     1145.51     1180.92     24.60 o 
   0   9   2      100.56      150.88     15.13 o 
   1   9   2        3.26       22.35     12.59 o 
   2   9   2      302.94      310.86     19.02 o 
   3   9   2      664.86      624.82     40.21 o 
   4   9   2      730.03      649.62     43.06 o 
   5   9   2      252.13      283.29     17.70 o 
   6   9   2       74.22       86.38     21.84 o 
  -5  10   2       94.62       96.85     19.61 o 
  -4  10   2      258.89      289.21     28.36 o 
  -3  10   2      121.79      154.76     18.10 o 
  -2  10   2        6.86       30.55     14.45 o 
  -1  10   2      116.15      135.89     16.50 o 
   0  10   2        8.05       46.81     14.54 o 
   1  10   2     1003.33      979.84     30.46 o 
   2  10   2      156.96      195.18     18.09 o 
   3  10   2       31.87       38.05     15.24 o 
   4  10   2      153.36      116.17     72.54 o 
  -3  11   2      176.34      179.52     26.66 o 
  -2  11   2      277.96      297.21     29.78 o 
  -1  11   2       10.57       39.61     15.17 o 
   0  11   2      186.88      221.98     19.65 o 
   1  11   2        0.03       25.80     14.91 o 
   2  11   2       89.73      126.62     17.90 o 
   3  11   2      225.19      235.31     28.60 o 
  -9   1   3      123.30      134.10     14.79 o 
  -8   1   3        2.62        3.91      5.53 o 
  -7   1   3       77.74       75.45      4.95 o 
  -6   1   3       26.95       34.55      3.78 o 
  -5   1   3      115.26      105.52      4.10 o 
  -4   1   3       67.45       68.60      2.96 o 
  -3   1   3     4261.55     4879.10     42.07 o 
  -2   1   3      656.01      671.80      7.94 o 
  -1   1   3    14688.63    15887.80    144.30 o 
   0   1   3      116.32      142.20      2.08 o 
   1   1   3     1329.92     1384.04     14.65 o 
   2   1   3      257.80      285.99      5.05 o 
   3   1   3       31.46       55.33      2.97 o 
   4   1   3        0.29        3.83      4.01 o 
   5   1   3      211.77      234.32      6.59 o 
   6   1   3       82.38       78.50      7.06 o 
   7   1   3       22.29       18.80      4.86 o 
   8   1   3        2.08        0.01      8.38 o 
   9   1   3        0.07       -8.11     13.20 o 
  -9   2   3        0.62        2.65     13.09 o 
  -8   2   3        2.71        3.72      8.18 o 
  -7   2   3       62.29       58.36      7.13 o 
  -6   2   3        6.86        6.69      4.05 o 
  -5   2   3       18.62       23.26      3.05 o 
  -4   2   3        2.04        3.16      2.50 o 
  -3   2   3      381.46      414.52      6.93 o 
  -2   2   3        6.45       25.42      4.49 o 
  -1   2   3    20416.00    21540.04    196.87 o 
   0   2   3     7771.12     8085.95     73.84 o 
   1   2   3     2355.14     2415.01     28.12 o 
   2   2   3      187.02      154.01      6.04 o 
   3   2   3      180.27      198.69      4.37 o 
   4   2   3       47.38       59.12      3.50 o 
   5   2   3        0.11        1.26      1.73 o 
   6   2   3        3.04        2.71      3.44 o 
   7   2   3        0.33       -0.69      4.00 o 
   8   2   3        5.49       10.26      8.70 o 
   9   2   3        6.70        9.45     13.43 o 
  -9   3   3       13.12       -4.58     22.50 o 
  -8   3   3       56.97       65.56     13.40 o 
  -7   3   3      303.30      299.01     10.76 o 
  -6   3   3      248.98      214.54      7.33 o 
  -5   3   3       36.12       40.77      4.72 o 
  -4   3   3      125.55      114.53      4.91 o 
  -3   3   3       42.59       61.49      3.14 o 
  -2   3   3      112.68      117.96      3.41 o 
  -1   3   3      824.35      909.47     10.01 o 
   0   3   3     1528.19     1697.86     18.25 o 
   1   3   3      325.60      364.57      5.86 o 
   2   3   3       19.13       24.80      2.01 o 
   3   3   3     1554.72     1694.70     19.14 o 
   4   3   3      115.99      139.72      5.04 o 
   5   3   3      243.76      255.44     14.14 o 
   6   3   3       84.88       85.72      6.68 o 
   7   3   3       35.77       47.29      6.32 o 
   8   3   3       27.31       26.70     12.70 o 
   9   3   3        5.42       19.34     19.62 o 
  -8   4   3       19.29       22.67     13.47 o 
  -7   4   3      883.38      840.63     22.53 o 
  -6   4   3      101.83      115.91     10.47 o 
  -5   4   3      148.20      137.23      5.84 o 
  -4   4   3        2.19       10.38      3.60 o 
  -3   4   3      351.10      377.43      7.23 o 
  -2   4   3      168.94      162.78      5.15 o 
  -1   4   3     1574.81     1557.71     19.84 o 
   0   4   3      428.40      395.76      5.41 o 
   1   4   3        6.73       25.79      6.42 o 
   2   4   3       10.08       21.55      2.89 o 
   3   4   3       36.55       38.34      3.66 o 
   4   4   3        7.52        7.51      4.27 o 
   5   4   3       17.24       23.22      5.20 o 
   6   4   3       38.36       33.65      7.23 o 
   7   4   3       27.46       20.98      7.32 o 
   8   4   3        0.10      -12.83     12.83 o 
  -8   5   3      162.74      134.16     28.25 o 
  -7   5   3       58.39       58.80     10.32 o 
  -6   5   3        0.11        3.62      6.69 o 
  -5   5   3        9.58        3.24      5.73 o 
  -4   5   3       20.63       22.84      5.20 o 
  -3   5   3       54.49       51.26      4.60 o 
  -2   5   3       23.12       23.90      3.81 o 
  -1   5   3      384.47      402.19      8.02 o 
   0   5   3      107.47      110.46      3.48 o 
   1   5   3      308.99      360.95      7.94 o 
   2   5   3     1072.34     1131.19     13.45 o 
   3   5   3       43.94       48.07      4.03 o 
   4   5   3       38.99       36.73      5.11 o 
   5   5   3        1.28        6.12      5.46 o 
   6   5   3        4.41       -5.80     21.33 o 
   7   5   3       11.30        1.37     18.60 o 
   8   5   3       26.23       23.54     13.15 o 
  -8   6   3      206.41      216.20     18.17 o 
  -7   6   3       50.66       81.29     21.44 o 
  -6   6   3       20.00       13.30      7.53 o 
  -5   6   3      201.15      183.15      8.84 o 
  -4   6   3       13.38       25.70      7.22 o 
  -3   6   3       11.54        2.49      4.14 o 
  -2   6   3      279.01      268.65      7.72 o 
  -1   6   3       15.53       17.01      4.06 o 
   0   6   3      166.08      191.52      6.96 o 
   1   6   3      955.56      959.95     13.60 o 
   2   6   3      121.82      131.00      5.82 o 
   3   6   3       15.92       23.65      4.36 o 
   4   6   3       15.64        8.71      4.94 o 
   5   6   3       37.29       39.74      6.92 o 
   6   6   3        3.38       15.37      7.49 o 
   7   6   3       27.15       15.07     15.40 o 
   8   6   3        0.08      -20.17     20.17 o 
  -7   7   3        0.59       -7.35     19.74 o 
  -6   7   3       13.90       18.34     12.81 o 
  -5   7   3       94.98       77.28      9.98 o 
  -4   7   3       70.60       92.68     31.18 o 
  -3   7   3       16.70       17.18      6.70 o 
  -2   7   3      154.54      148.05     11.02 o 
  -1   7   3       97.82      119.13      6.32 o 
   0   7   3      119.14      152.35     10.53 o 
   1   7   3      117.53      125.53      6.06 o 
   2   7   3      145.55      140.75      6.65 o 
   3   7   3      118.25      107.60     10.92 o 
   4   7   3      160.44      157.49      8.20 o 
   5   7   3       15.60       20.31      7.32 o 
   6   7   3       85.14       72.55     13.70 o 
   7   7   3       33.33       32.88     14.48 o 
  -7   8   3       84.12       93.99     23.01 o 
  -6   8   3       11.23       15.18     13.94 o 
  -5   8   3       22.48       11.76     14.05 o 
  -4   8   3       14.17       27.20      9.33 o 
  -3   8   3       10.04       17.41      7.75 o 
  -2   8   3      714.88      707.51     13.36 o 
  -1   8   3      156.60      206.01     11.23 o 
   0   8   3       26.35       52.66      8.99 o 
   1   8   3       24.05       35.17      7.18 o 
   2   8   3        0.03        6.31      9.27 o 
   3   8   3       12.94       39.66     10.35 o 
   4   8   3       57.61       38.33      8.57 o 
   5   8   3       38.23       32.25     12.54 o 
   6   8   3       84.94       72.42     16.08 o 
  -6   9   3        0.46      -13.87     15.34 o 
  -5   9   3       28.39        7.65     13.61 o 
  -4   9   3        1.98       12.05     12.67 o 
  -3   9   3       23.05       20.19     10.60 o 
  -2   9   3      113.05      124.11     12.85 o 
  -1   9   3      159.59      179.74     12.04 o 
   0   9   3        0.28       28.79     12.60 o 
   1   9   3      213.89      271.67     17.62 o 
   2   9   3       48.67       59.77     13.95 o 
   3   9   3        0.35      -13.07     13.07 o 
   4   9   3        4.62       -8.98     12.27 o 
   5   9   3        5.29        3.01     13.31 o 
  -5  10   3        9.53       -0.56     14.16 o 
  -4  10   3       12.54       -2.25     19.33 o 
  -3  10   3        8.22       22.73     14.88 o 
  -2  10   3      187.06      206.83     18.40 o 
  -1  10   3       48.70       56.30     14.37 o 
   0  10   3       37.47       53.69     14.66 o 
   1  10   3      229.45      279.09     18.90 o 
   2  10   3        3.84       24.42     14.41 o 
   3  10   3        4.02       10.23     14.74 o 
   4  10   3       30.44      -20.27     45.88 o 
  -3  11   3       19.58       10.05     20.86 o 
  -2  11   3       30.12       21.70     15.52 o 
  -1  11   3       59.48       84.58     16.80 o 
   0  11   3       59.16       58.65     15.79 o 
   1  11   3       91.41      113.99     17.35 o 
   2  11   3       10.06       22.60     15.70 o 
   3  11   3        1.24      -15.62     15.62 o 
  -9   0   4      149.97      138.23     20.55 o 
  -8   0   4      590.18      583.49     13.76 o 
  -7   0   4      958.35      938.90     18.36 o 
  -6   0   4     1207.29     1140.68     19.62 o 
  -5   0   4        1.64        4.21      4.06 o 
  -4   0   4     2230.54     2149.67     30.05 o 
  -3   0   4    18470.69    19577.26    259.55 o 
  -2   0   4     7588.60     7627.54     97.62 o 
  -1   0   4     6423.82     6943.37     81.91 o 
   0   0   4      620.88      584.61     10.31 o 
   1   0   4     1464.84     1491.37     19.95 o 
   2   0   4    12380.29    13178.01    168.08 o 
   3   0   4     8578.06     9010.18    116.14 o 
   4   0   4      832.14      711.16     12.99 o 
   5   0   4     8138.25     8048.57    105.70 o 
   6   0   4     2708.04     2646.68     38.77 o 
   7   0   4     2314.30     2338.19     44.20 o 
   8   0   4      679.03      695.31     31.50 o 
   9   0   4        5.32       14.79     18.13 o 
  -9   1   4      223.55      244.20     20.26 o 
  -8   1   4      282.06      277.24      9.72 o 
  -7   1   4      218.24      216.40      8.17 o 
  -6   1   4      860.02      866.99     10.79 o 
  -5   1   4     4260.82     3998.18     35.75 o 
  -4   1   4     1163.66     1067.48     11.02 o 
  -3   1   4     1171.63     1352.23     12.79 o 
  -2   1   4     7399.78     7736.79     70.72 o 
  -1   1   4    18826.76    19288.93    191.61 o 
   0   1   4     4154.10     4102.25     41.37 o 
   1   1   4     3799.85     3821.36     38.71 o 
   2   1   4       98.63       98.54      3.45 o 
   3   1   4     1507.51     1608.99     16.32 o 
   4   1   4     5312.30     5334.76     50.00 o 
   5   1   4     1069.78     1074.64     13.05 o 
   6   1   4     2083.39     1997.60     43.95 o 
   7   1   4        2.72        5.09      3.06 o 
   8   1   4      247.04      289.85     16.16 o 
   9   1   4      373.50      376.11     21.16 o 
  -9   2   4      116.43      122.83     15.25 o 
  -8   2   4      662.59      667.01     15.24 o 
  -7   2   4     1523.79     1461.37     19.51 o 
  -6   2   4      481.89      451.84      9.37 o 
  -5   2   4      397.09      382.01      7.12 o 
  -4   2   4     3566.25     3541.99     37.42 o 
  -3   2   4     4726.85     4407.75     50.62 o 
  -2   2   4    11113.80    11155.69    101.23 o 
  -1   2   4    36279.43    37277.80    341.06 o 
   0   2   4     1979.51     2024.05     17.83 o 
   1   2   4     3052.44     3108.66     29.49 o 
   2   2   4     4076.42     3868.06     39.96 o 
   3   2   4     2991.11     2920.62     28.30 o 
   4   2   4      895.34      940.46     11.29 o 
   5   2   4      727.93      720.69     10.90 o 
   6   2   4      947.31      963.22     13.05 o 
   7   2   4     1106.12     1060.99     16.17 o 
   8   2   4      979.24     1010.93     33.29 o 
   9   2   4        1.50      -12.38     12.98 o 
  -9   3   4      470.56      474.11     22.98 o 
  -8   3   4      288.58      289.80     13.93 o 
  -7   3   4        2.86       11.52      6.76 o 
  -6   3   4     1357.04     1287.11     17.31 o 
  -5   3   4     2172.32     2190.06     28.19 o 
  -4   3   4     1829.29     1746.16     22.59 o 
  -3   3   4      277.53      260.40      5.58 o 
  -2   3   4      532.63      503.44      8.74 o 
  -1   3   4    12003.73    11840.47    108.58 o 
   0   3   4    12350.41    12102.66    103.17 o 
   1   3   4     3107.43     3049.08     31.71 o 
   2   3   4      153.74      178.52      4.26 o 
   3   3   4     5951.79     6195.85     63.62 o 
   4   3   4     5537.04     5424.80     56.56 o 
   5   3   4     3677.45     3491.91     50.14 o 
   6   3   4      695.79      659.63     26.72 o 
   7   3   4       66.71       70.24      6.60 o 
   8   3   4      396.47      389.07     19.77 o 
  -8   4   4      210.13      218.45     18.05 o 
  -7   4   4      190.80      212.59     11.28 o 
  -6   4   4     1735.44     1559.96     28.90 o 
  -5   4   4      278.28      225.35      8.71 o 
  -4   4   4     2863.61     2785.10     30.68 o 
  -3   4   4     5736.11     5581.39     57.62 o 
  -2   4   4     4252.79     3907.18     46.49 o 
  -1   4   4      704.97      689.72     11.92 o 
   0   4   4       65.10       70.45      2.79 o 
   1   4   4     3126.01     3031.22     27.17 o 
   2   4   4     2054.33     1837.07     19.03 o 
   3   4   4     1396.56     1321.46     16.63 o 
   4   4   4        5.47       16.62      4.38 o 
   5   4   4      195.07      195.67      7.81 o 
   6   4   4     1468.66     1396.45     57.53 o 
   7   4   4      980.73      818.57     45.54 o 
   8   4   4      401.60      385.18     23.38 o 
  -8   5   4       33.59       37.94     14.10 o 
  -7   5   4        1.40        4.82      9.58 o 
  -6   5   4      820.04      843.95     16.34 o 
  -5   5   4     1799.15     1678.61     24.09 o 
  -4   5   4     1565.78     1543.73     25.36 o 
  -3   5   4      323.83      321.12      8.32 o 
  -2   5   4     1057.70      978.37     13.09 o 
  -1   5   4     1853.67     1700.36     30.63 o 
   0   5   4     5802.69     5577.67     48.92 o 
   1   5   4     7047.03     6931.74     65.38 o 
   2   5   4       91.17       90.26      4.05 o 
   3   5   4      878.23      860.79     12.82 o 
   4   5   4     1760.14     1704.51     23.44 o 
   5   5   4     1950.72     1956.02     26.93 o 
   6   5   4      660.55      638.46     16.53 o 
   7   5   4        2.73       -6.86     11.70 o 
   8   5   4      314.61      276.30     18.28 o 
  -8   6   4      144.89      164.09     17.34 o 
  -7   6   4      370.50      340.42     19.94 o 
  -6   6   4      515.38      481.95     13.40 o 
  -5   6   4        7.93        9.95      8.11 o 
  -4   6   4     1218.69     1181.04     39.95 o 
  -3   6   4     1354.98     1295.03     20.03 o 
  -2   6   4     4946.27     4631.86    101.43 o 
  -1   6   4      717.58      738.07     10.49 o 
   0   6   4      715.00      747.38     12.52 o 
   1   6   4      815.19      733.02     11.58 o 
   2   6   4     1618.94     1543.34     19.58 o 
   3   6   4      819.57      793.90     11.61 o 
   4   6   4      303.13      271.00      8.49 o 
   5   6   4      443.31      430.19     25.00 o 
   6   6   4      757.61      741.74     23.59 o 
   7   6   4      551.45      606.33     23.40 o 
  -7   7   4      460.72      424.05     21.96 o 
  -6   7   4      258.52      270.54     17.02 o 
  -5   7   4      360.80      367.04     14.51 o 
  -4   7   4      623.36      643.65     19.06 o 
  -3   7   4        5.92       -0.74      3.27 o 
  -2   7   4      384.79      362.59     13.55 o 
  -1   7   4     2090.93     2121.54     25.50 o 
   0   7   4     1538.22     1604.59     23.18 o 
   1   7   4      410.24      422.92      9.76 o 
   2   7   4        1.44       -4.40      5.81 o 
   3   7   4      443.68      430.60     10.82 o 
   4   7   4     2745.47     2521.58     33.39 o 
   5   7   4      596.08      624.80     14.60 o 
   6   7   4       26.09       40.14     13.22 o 
   7   7   4        0.35       -9.70     13.97 o 
  -7   8   4      228.54      275.27     26.95 o 
  -6   8   4       81.14       90.44     15.33 o 
  -5   8   4       12.20       16.45     12.80 o 
  -4   8   4      359.91      381.94     17.76 o 
  -3   8   4     1062.92     1005.85     34.51 o 
  -2   8   4      928.40      980.55     16.49 o 
  -1   8   4     1338.78     1371.64     25.92 o 
   0   8   4        2.71       15.41      8.43 o 
   1   8   4      473.26      494.73     16.30 o 
   2   8   4     1208.41     1166.86     23.45 o 
   3   8   4      924.20      889.04     37.28 o 
   4   8   4        1.94       -6.68      8.07 o 
   5   8   4       45.00       36.54     12.66 o 
   6   8   4       67.93       77.75     14.61 o 
  -6   9   4      121.89      133.89     16.79 o 
  -5   9   4      169.00      180.98     22.66 o 
  -4   9   4      439.63      465.86     26.42 o 
  -3   9   4       39.37       40.91      9.00 o 
  -2   9   4      546.11      542.11     21.40 o 
  -1   9   4      184.11      227.80     12.84 o 
   0   9   4      815.46      874.65     23.53 o 
   1   9   4      232.07      309.88     18.28 o 
   2   9   4        0.37       11.79     12.85 o 
   3   9   4      201.22      231.84     41.08 o 
   4   9   4      207.61      210.13     20.12 o 
   5   9   4       88.09       80.86     14.70 o 
  -5  10   4       11.84        3.36     13.14 o 
  -4  10   4       77.22      114.09     23.85 o 
  -3  10   4      372.66      466.96     33.90 o 
  -2  10   4      466.69      470.83     24.16 o 
  -1  10   4       15.58       34.21     14.29 o 
   0  10   4        7.75       31.41     14.13 o 
   1  10   4      267.94      303.00     19.45 o 
   2  10   4      259.16      324.77     20.62 o 
   3  10   4      414.43      452.52     56.73 o 
   4  10   4       77.62       33.34     32.53 o 
  -3  11   4       29.93       42.47     21.64 o 
  -2  11   4       27.11       58.19     21.56 o 
  -1  11   4      483.03      502.90     25.53 o 
   0  11   4       92.31      132.40     17.83 o 
   1  11   4      151.71      206.27     19.22 o 
   2  11   4        0.10       12.16     16.75 o 
   3  11   4      136.29      140.73     39.45 o 
  -9   1   5       15.23       14.55     10.21 o 
  -8   1   5        9.77       11.72      6.33 o 
  -7   1   5        6.91        2.98      4.24 o 
  -6   1   5      449.59      377.21      7.41 o 
  -5   1   5        4.19        8.65      2.82 o 
  -4   1   5       99.17      121.92      3.42 o 
  -3   1   5      677.31      766.85      8.00 o 
  -2   1   5      823.13      960.91      9.89 o 
  -1   1   5    16541.39    16686.10    230.86 o 
   0   1   5      134.92      138.84      2.22 o 
   1   1   5       81.60       92.24      2.42 o 
   2   1   5        1.03        3.37      2.60 o 
   3   1   5     1224.89     1428.50     14.83 o 
   4   1   5      123.92      140.12      4.24 o 
   5   1   5     3368.58     3391.98     33.42 o 
   6   1   5       47.28       42.37      4.48 o 
   7   1   5       14.17       16.80      5.03 o 
   8   1   5        5.81        0.34     10.97 o 
   9   1   5        0.85      -13.02     13.02 o 
  -9   2   5        2.13       -8.20     13.04 o 
  -8   2   5        0.00        1.20      7.33 o 
  -7   2   5       60.51       57.84      6.93 o 
  -6   2   5       38.91       40.64      4.84 o 
  -5   2   5       53.43       68.00      3.72 o 
  -4   2   5      316.37      333.46      6.44 o 
  -3   2   5      949.62     1112.10     12.91 o 
  -2   2   5      324.40      392.64      5.38 o 
  -1   2   5     1353.80     1368.49     15.16 o 
   0   2   5       32.25       35.78      2.25 o 
   1   2   5        0.87        6.83      1.36 o 
   2   2   5      364.90      375.32      5.95 o 
   3   2   5      663.40      635.82      8.19 o 
   4   2   5       95.38      112.08      3.98 o 
   5   2   5      388.55      384.11      7.52 o 
   6   2   5       70.77       73.60      4.61 o 
   7   2   5      355.36      354.26      9.67 o 
   8   2   5        0.38        3.54     11.76 o 
   9   2   5        0.02        3.24     13.46 o 
  -9   3   5        4.54        6.55     14.10 o 
  -8   3   5       32.10       28.36      9.94 o 
  -7   3   5      201.27      221.19     11.29 o 
  -6   3   5       44.97       38.71      6.07 o 
  -5   3   5        6.44       10.09      3.98 o 
  -4   3   5        2.67        6.29      3.11 o 
  -3   3   5       16.16       32.02      2.75 o 
  -2   3   5        6.39       12.06      1.55 o 
  -1   3   5      174.48      191.49      3.98 o 
   0   3   5     2829.61     3017.36     24.82 o 
   1   3   5      180.63      221.97      4.27 o 
   2   3   5      117.66      119.33      3.98 o 
   3   3   5      189.81      192.78      5.27 o 
   4   3   5       27.49       41.15      3.66 o 
   5   3   5        2.22        6.55      4.18 o 
   6   3   5        0.68        0.20      4.63 o 
   7   3   5       36.22       33.41      6.22 o 
   8   3   5        5.07        8.31     12.39 o 
  -8   4   5      488.40      523.05     22.53 o 
  -7   4   5      116.01      119.75      8.01 o 
  -6   4   5      293.22      235.44     13.76 o 
  -5   4   5      140.49      150.55      7.52 o 
  -4   4   5       66.63       57.14      4.10 o 
  -3   4   5      264.33      260.78      8.18 o 
  -2   4   5       79.48      102.54      4.17 o 
  -1   4   5     2306.75     2528.70     25.07 o 
   0   4   5       23.72       28.99      1.99 o 
   1   4   5     1230.62     1371.48     14.89 o 
   2   4   5      164.17      217.60      6.36 o 
   3   4   5      555.18      569.94     11.01 o 
   4   4   5       41.66       38.35      4.80 o 
   5   4   5        0.59       -4.96      4.96 o 
   6   4   5        5.06        2.18      5.41 o 
   7   4   5       34.70       22.77      6.66 o 
   8   4   5        0.03      -13.12     13.12 o 
  -8   5   5        4.11       10.66     20.91 o 
  -7   5   5       13.91       -0.25      9.53 o 
  -6   5   5       36.50       26.16      8.15 o 
  -5   5   5        6.89        3.86      5.86 o 
  -4   5   5       42.82       46.96      7.90 o 
  -3   5   5      200.97      190.39      9.38 o 
  -2   5   5        1.29        4.12      3.06 o 
  -1   5   5       13.34       26.78      3.58 o 
   0   5   5       26.53       35.88      2.93 o 
   1   5   5      602.77      615.49      8.69 o 
   2   5   5      508.78      494.42      8.16 o 
   3   5   5       22.60       24.70      4.25 o 
   4   5   5      115.57      124.41      6.53 o 
   5   5   5        1.25        3.31      5.61 o 
   6   5   5       68.54       78.02      7.48 o 
   7   5   5       52.69       45.50     12.97 o 
   8   5   5       17.66       20.61     19.67 o 
  -8   6   5      191.62      205.40     18.16 o 
  -7   6   5      258.80      280.94     24.38 o 
  -6   6   5       13.71       26.90      9.54 o 
  -5   6   5       47.27       50.99      8.73 o 
  -4   6   5       61.15       59.72      7.84 o 
  -3   6   5      210.40      217.25     17.40 o 
  -2   6   5     1665.57     1566.42     22.67 o 
  -1   6   5        8.48       17.65      3.00 o 
   0   6   5      169.10      187.22      5.46 o 
   1   6   5       27.48       34.86      4.17 o 
   2   6   5        0.36        2.58      3.67 o 
   3   6   5       40.43       46.98      4.67 o 
   4   6   5       30.65       29.28      5.35 o 
   5   6   5       82.69       61.58      7.19 o 
   6   6   5       90.72       76.46     15.69 o 
   7   6   5        0.23      -12.62     12.62 o 
  -7   7   5       84.39       89.65     25.98 o 
  -6   7   5        0.12        9.90     12.79 o 
  -5   7   5        0.20        2.81      9.17 o 
  -4   7   5        1.24        8.26      8.13 o 
  -3   7   5      145.88      144.06      8.40 o 
  -2   7   5      124.01      129.53      7.10 o 
  -1   7   5        7.49       15.19      4.63 o 
   0   7   5       29.62       39.79      6.11 o 
   1   7   5        4.40       13.14      5.91 o 
   2   7   5      203.62      217.97      9.73 o 
   3   7   5        9.84        7.63      5.75 o 
   4   7   5      446.67      408.72     11.82 o 
   5   7   5       27.97       25.55      8.31 o 
   6   7   5        8.55       18.45     12.81 o 
   7   7   5       13.63        7.28     14.13 o 
  -7   8   5       30.58       17.89     21.60 o 
  -6   8   5       27.16       10.41     14.11 o 
  -5   8   5       59.99       41.75     13.24 o 
  -4   8   5       24.18       30.62      9.67 o 
  -3   8   5      124.15      129.94     10.40 o 
  -2   8   5      169.84      184.28      9.20 o 
  -1   8   5        5.36       18.90      8.61 o 
   0   8   5       28.58       36.92      8.90 o 
   1   8   5      100.23       97.37     10.01 o 
   2   8   5        4.66       14.54      7.33 o 
   3   8   5       41.59       42.43      8.04 o 
   4   8   5       41.84       44.07      9.30 o 
   5   8   5        1.25      -16.34     16.34 o 
   6   8   5      104.68       93.48     15.25 o 
  -6   9   5        5.30       -7.94     14.73 o 
  -5   9   5       23.39       27.15     13.59 o 
  -4   9   5      104.50      122.36     12.86 o 
  -3   9   5      252.59      235.45     21.05 o 
  -2   9   5      743.42      672.18     21.05 o 
  -1   9   5       24.60       36.04      9.99 o 
   0   9   5        2.06       17.48      9.99 o 
   1   9   5       91.09      130.97     36.18 o 
   2   9   5       99.26      131.80     15.23 o 
   3   9   5       54.33       43.05     14.31 o 
   4   9   5       60.61       22.44     26.26 o 
   5   9   5        4.69       63.68     41.24 o 
  -5  10   5       68.91       53.13     14.02 o 
  -4  10   5      129.28      107.28     24.21 o 
  -3  10   5        0.69       -7.33     18.98 o 
  -2  10   5        7.72       29.91     14.52 o 
  -1  10   5       27.38       41.54     14.31 o 
   0  10   5        7.44       28.29     14.22 o 
   1  10   5       13.99       17.23     13.40 o 
   2  10   5        6.91        7.85     16.19 o 
   3  10   5       98.34      101.48     32.67 o 
   4  10   5        4.78       15.78     20.72 o 
  -3  11   5        1.42        3.98     20.79 o 
  -2  11   5        9.13       27.06     21.63 o 
  -1  11   5       86.88       90.85     24.43 o 
   0  11   5        5.11       45.42     15.30 o 
   1  11   5       33.47       48.05     15.37 o 
   2  11   5        0.87       11.25     15.18 o 
   3  11   5        9.70       12.26     16.02 o 
  -9   0   6       25.89       22.59     17.80 o 
  -8   0   6      618.13      610.01     16.47 o 
  -7   0   6      874.13      859.30     16.39 o 
  -6   0   6     3439.76     3341.57     46.80 o 
  -5   0   6      743.98      754.49     20.53 o 
  -4   0   6     1013.50     1052.00     16.92 o 
  -3   0   6     1736.45     1602.84     22.40 o 
  -2   0   6    10953.80    10886.77    119.74 o 
  -1   0   6    11727.76    11949.03    157.81 o 
   0   0   6       51.20       57.79      1.60 o 
   1   0   6     1711.82     2023.89     26.98 o 
   2   0   6     3964.41     4391.26     57.41 o 
   3   0   6     3732.26     3631.47     48.63 o 
   4   0   6     3965.03     4183.52     56.43 o 
   5   0   6     1516.09     1493.88     23.74 o 
   6   0   6      263.06      261.43      9.81 o 
   7   0   6     1023.31      991.56     19.86 o 
   8   0   6      968.17      974.09     37.38 o 
  -9   1   6      688.14      730.75     19.96 o 
  -8   1   6      694.04      687.83     13.30 o 
  -7   1   6      293.32      279.74      7.36 o 
  -6   1   6       18.10       21.98      3.60 o 
  -5   1   6     1679.12     1623.91     16.12 o 
  -4   1   6     2233.38     2059.83     19.12 o 
  -3   1   6     8766.31     8855.18     75.02 o 
  -2   1   6     1488.83     1620.70     13.59 o 
  -1   1   6    11748.60    11893.04    224.96 o 
   0   1   6    10878.99    11180.60    132.76 o 
   1   1   6    19754.46    20631.92    232.53 o 
   2   1   6    16971.27    18284.20    201.99 o 
   3   1   6        1.60       12.24      2.35 o 
   4   1   6     1687.79     1705.91     17.98 o 
   5   1   6     1076.05     1066.03     13.11 o 
   6   1   6     2349.51     2348.57     24.98 o 
   7   1   6      483.15      468.81      9.84 o 
   8   1   6       41.94       41.36     12.01 o 
   9   1   6      388.23      431.85     21.59 o 
  -9   2   6        6.60        2.41     13.45 o 
  -8   2   6      189.76      170.70      9.87 o 
  -7   2   6     1695.26     1675.08     24.59 o 
  -6   2   6     3868.58     3650.91     39.86 o 
  -5   2   6     1596.14     1633.25     17.65 o 
  -4   2   6      342.52      372.05      6.81 o 
  -3   2   6     3196.78     3277.92     31.08 o 
  -2   2   6     5854.12     5571.83     56.20 o 
  -1   2   6     4094.27     3789.92     39.50 o 
   0   2   6     1848.91     1752.43     17.33 o 
   1   2   6       72.90       91.04      3.52 o 
   2   2   6     3189.66     3131.74     35.13 o 
   3   2   6     8027.84     8202.00     82.47 o 
   4   2   6     4852.33     4690.35     48.57 o 
   5   2   6      506.59      487.94     11.34 o 
   6   2   6      248.26      253.10      7.01 o 
   7   2   6      660.17      650.56     11.47 o 
   8   2   6     1354.54     1391.24     33.57 o 
   9   2   6      343.89      355.01     27.85 o 
  -9   3   6       70.48       88.95     15.68 o 
  -8   3   6      715.03      707.64     19.12 o 
  -7   3   6      249.72      262.19      9.11 o 
  -6   3   6      217.45      236.23      7.92 o 
  -5   3   6     1875.07     1773.20     21.13 o 
  -4   3   6     2909.88     2786.14     30.37 o 
  -3   3   6     1865.89     1803.54     20.22 o 
  -2   3   6      610.21      719.93      8.14 o 
  -1   3   6     2681.25     2579.16     25.03 o 
   0   3   6    10320.30    10130.81     88.98 o 
   1   3   6     9211.67     9071.39     84.22 o 
   2   3   6     5469.40     5420.26     51.31 o 
   3   3   6      961.10      984.56     12.54 o 
   4   3   6      986.91      940.18     12.89 o 
   5   3   6     1001.42      993.40     15.72 o 
   6   3   6     1600.81     1543.59     31.95 o 
   7   3   6      340.11      336.60     11.24 o 
   8   3   6       45.60       57.48     13.53 o 
  -8   4   6        4.04       21.34     13.48 o 
  -7   4   6      814.57      810.38     18.95 o 
  -6   4   6     1933.81     1853.13     26.12 o 
  -5   4   6     1286.05     1224.36     18.91 o 
  -4   4   6       10.06       14.25      4.58 o 
  -3   4   6      512.24      462.66      9.26 o 
  -2   4   6     1039.70      864.55     11.12 o 
  -1   4   6    24900.52    25219.94    231.67 o 
   0   4   6      444.01      357.51      5.26 o 
   1   4   6      457.81      482.78      6.97 o 
   2   4   6     3149.47     3202.54     37.83 o 
   3   4   6     2556.77     2373.89     31.47 o 
   4   4   6     3551.57     3482.50     42.58 o 
   5   4   6      555.34      539.62     11.76 o 
   6   4   6      234.28      239.89      8.44 o 
   7   4   6      948.87      913.46     24.61 o 
   8   4   6      718.03      756.99     36.14 o 
  -8   5   6     1234.56     1262.50     33.15 o 
  -7   5   6      143.68      111.70     11.22 o 
  -6   5   6      228.93      220.57     13.59 o 
  -5   5   6     1117.40     1079.39     20.91 o 
  -4   5   6     1416.44     1392.12     30.24 o 
  -3   5   6     1346.26     1315.36     19.49 o 
  -2   5   6      112.10      120.61      4.63 o 
  -1   5   6     1382.26     1407.49     15.54 o 
   0   5   6     4532.44     4395.88     39.06 o 
   1   5   6     2999.12     2749.58     27.00 o 
   2   5   6     1592.03     1566.86     17.35 o 
   3   5   6       24.29       24.53      4.27 o 
   4   5   6      471.14      450.69     13.20 o 
   5   5   6      961.99      939.20     16.36 o 
   6   5   6     1104.85     1113.60     18.93 o 
   7   5   6       18.36       12.15     12.58 o 
   8   5   6       28.19       38.83     14.82 o 
  -8   6   6      313.72      343.85     21.73 o 
  -7   6   6       97.04      119.05     15.24 o 
  -6   6   6     1008.22      979.11     21.70 o 
  -5   6   6      642.58      647.49     17.08 o 
  -4   6   6        5.08        0.00      8.15 o 
  -3   6   6      172.54      185.11     11.92 o 
  -2   6   6     4237.40     4036.87     44.28 o 
  -1   6   6     2761.54     2642.48     27.13 o 
   0   6   6      387.94      388.41     14.33 o 
   1   6   6       53.67       61.82      5.66 o 
   2   6   6     1116.30     1023.41     13.15 o 
   3   6   6     3023.46     2897.97     30.15 o 
   4   6   6      740.69      728.24     12.58 o 
   5   6   6       40.26       50.22      6.95 o 
   6   6   6        2.85       12.64      8.62 o 
   7   6   6      375.87      376.51     21.19 o 
  -7   7   6       84.77       98.22     20.03 o 
  -6   7   6       23.04       30.29     13.27 o 
  -5   7   6      311.16      334.15     14.80 o 
  -4   7   6      913.63      906.76     25.91 o 
  -3   7   6     1533.41     1487.29     22.93 o 
  -2   7   6      159.91      167.44      6.98 o 
  -1   7   6      302.05      287.35     12.62 o 
   0   7   6      525.17      518.88     15.01 o 
   1   7   6     4477.68     4494.71     66.29 o 
   2   7   6     1298.50     1247.72     22.82 o 
   3   7   6      215.49      205.20      7.16 o 
   4   7   6      281.95      283.21     10.50 o 
   5   7   6      698.66      675.94     19.65 o 
   6   7   6      452.38      471.21     21.17 o 
   7   7   6      246.14      250.70     21.38 o 
  -7   8   6      203.28      238.78     27.00 o 
  -6   8   6      818.57      821.74     26.99 o 
  -5   8   6      319.63      308.20     17.73 o 
  -4   8   6       55.21       40.91      9.78 o 
  -3   8   6      233.73      257.10      9.33 o 
  -2   8   6     1088.14     1108.75     19.81 o 
  -1   8   6      430.05      468.16     15.89 o 
   0   8   6      380.37      395.08     15.27 o 
   1   8   6      133.45      148.79     10.88 o 
   2   8   6      391.77      392.37     15.80 o 
   3   8   6      983.04      951.52     30.33 o 
   4   8   6      275.10      290.24     13.52 o 
   5   8   6        4.45        1.23     12.21 o 
   6   8   6      161.66      182.66     16.66 o 
  -6   9   6       34.56       21.97     15.13 o 
  -5   9   6        6.51        7.56     10.38 o 
  -4   9   6      774.35      795.79     20.41 o 
  -3   9   6      345.41      375.14     14.90 o 
  -2   9   6      193.42      192.32     13.74 o 
  -1   9   6      204.71      247.82     13.40 o 
   0   9   6      741.09      777.64     20.53 o 
   1   9   6      915.72      950.68     45.41 o 
   2   9   6      655.41      673.21     32.07 o 
   3   9   6       38.24       33.12     14.04 o 
   4   9   6       21.10       -1.53     24.52 o 
   5   9   6      434.57      439.12     21.34 o 
  -5  10   6      126.86      132.09     15.34 o 
  -4  10   6       10.84       20.15     11.91 o 
  -3  10   6      112.50      155.04     24.79 o 
  -2  10   6      181.90      209.80     16.85 o 
  -1  10   6      384.59      445.56     23.21 o 
   0  10   6       48.52       92.00     15.98 o 
   1  10   6        3.89       26.69     14.90 o 
   2  10   6      101.46      152.06     17.28 o 
   3  10   6      217.10      229.97     26.57 o 
   4  10   6      182.84      198.98     25.65 o 
  -3  11   6      149.61      151.89     26.36 o 
  -2  11   6       24.07       26.98     21.61 o 
  -1  11   6       42.13       50.21     23.40 o 
   0  11   6      297.49      285.18     29.81 o 
   1  11   6      221.75      265.08     41.47 o 
   2  11   6       50.76       79.61     17.24 o 
  -9   1   7        1.10       -9.91      9.91 o 
  -8   1   7       61.78       55.13      6.79 o 
  -7   1   7       22.93       22.88      4.87 o 
  -6   1   7       56.44       41.84      3.86 o 
  -5   1   7       21.53       19.61      4.23 o 
  -4   1   7     1178.97     1372.21     13.49 o 
  -3   1   7      444.72      467.20      5.35 o 
  -2   1   7       95.83      131.60      2.34 o 
  -1   1   7     1369.59     1501.29     16.76 o 
   0   1   7     1712.29     1791.83     17.68 o 
   1   1   7      261.25      288.21      4.37 o 
   2   1   7     3786.71     4137.93     84.06 o 
   3   1   7        0.03        1.66      2.10 o 
   4   1   7       15.15       18.93      2.91 o 
   5   1   7      774.83      730.16     10.36 o 
   6   1   7      162.68      170.96      7.66 o 
   7   1   7        7.47        2.39      4.97 o 
   8   1   7        2.47        8.60     15.66 o 
   9   1   7       15.34       -1.08     18.46 o 
  -9   2   7       21.74       22.11     13.90 o 
  -8   2   7       86.37      105.37      7.86 o 
  -7   2   7       20.74       15.70      6.33 o 
  -6   2   7      342.06      272.21      8.73 o 
  -5   2   7       47.94       58.94      3.70 o 
  -4   2   7       34.56       29.18      2.69 o 
  -3   2   7       24.75       26.70      1.81 o 
  -2   2   7      101.57      105.65      3.41 o 
  -1   2   7      710.88      790.04      9.71 o 
   0   2   7       22.18       27.28      1.24 o 
   1   2   7      170.40      173.79      3.55 o 
   2   2   7      110.35      143.72      6.16 o 
   3   2   7      269.21      322.46      6.33 o 
   4   2   7     1994.97     1981.03     22.45 o 
   5   2   7      155.43      167.39      5.41 o 
   6   2   7        6.49        8.12      4.06 o 
   7   2   7       31.17       21.65      5.14 o 
   8   2   7       45.57       50.54     18.01 o 
  -9   3   7        5.06       15.03     14.49 o 
  -8   3   7       28.88       21.86      9.73 o 
  -7   3   7        1.73        8.47      6.08 o 
  -6   3   7       18.30       10.65      5.19 o 
  -5   3   7       42.69       44.18      4.31 o 
  -4   3   7      121.33      126.97      4.71 o 
  -3   3   7       82.55       69.17      5.28 o 
  -2   3   7      748.03      777.98     20.85 o 
  -1   3   7     2743.30     2840.36     30.58 o 
   0   3   7     1606.37     1657.97     16.62 o 
   1   3   7        6.82        7.88      1.84 o 
   2   3   7      185.13      196.34      4.85 o 
   3   3   7        7.49       13.70      2.87 o 
   4   3   7      206.71      202.54      8.38 o 
   5   3   7        1.03        6.37      4.37 o 
   6   3   7       29.12       27.09      5.51 o 
   7   3   7       44.34       47.08      6.65 o 
   8   3   7       26.82        0.76     13.77 o 
  -8   4   7       11.12        0.38     13.43 o 
  -7   4   7        0.01       -0.90      6.51 o 
  -6   4   7        8.83        7.36      4.61 o 
  -5   4   7       12.40        8.53      5.44 o 
  -4   4   7       43.42       43.76      6.03 o 
  -3   4   7      149.87      125.46      4.68 o 
  -2   4   7     5055.56     5135.79     60.79 o 
  -1   4   7       41.86       68.52      2.86 o 
   0   4   7     1145.91     1230.58     12.28 o 
   1   4   7       16.41       26.28      2.43 o 
   2   4   7      174.24      195.19      5.22 o 
   3   4   7       29.40       29.44      3.41 o 
   4   4   7      272.44      274.69      8.60 o 
   5   4   7       89.77       96.93      6.55 o 
   6   4   7       84.95       90.01      6.62 o 
   7   4   7       21.20       42.12     11.19 o 
   8   4   7       43.22       33.07     14.06 o 
  -8   5   7      155.86      201.37     17.51 o 
  -7   5   7       42.13       47.03     10.27 o 
  -6   5   7        0.50        3.14      6.90 o 
  -5   5   7        9.38        4.17     11.27 o 
  -4   5   7       92.87      104.08      7.84 o 
  -3   5   7      262.69      265.39     11.86 o 
  -2   5   7       94.54      109.59      8.03 o 
  -1   5   7      490.22      499.95     10.30 o 
   0   5   7        6.69       18.27      2.48 o 
   1   5   7       51.97       51.39      2.98 o 
   2   5   7       45.81       53.84      4.96 o 
   3   5   7        2.62        6.14      4.11 o 
   4   5   7        1.76        4.27      4.98 o 
   5   5   7        6.76       15.29      5.97 o 
   6   5   7        0.45       11.06      6.78 o 
   7   5   7        2.90        8.20     18.26 o 
   8   5   7        2.60       -6.98     14.08 o 
  -8   6   7      403.23      395.32     22.34 o 
  -7   6   7      143.17      161.96     15.97 o 
  -6   6   7        1.99       -0.65      9.37 o 
  -5   6   7       27.73       18.96      8.69 o 
  -4   6   7      177.42      171.69     12.67 o 
  -3   6   7      239.42      244.72      9.80 o 
  -2   6   7     1134.82     1125.78     15.95 o 
  -1   6   7        1.85       11.95      4.02 o 
   0   6   7      302.51      290.79     10.65 o 
   1   6   7      644.32      670.42     13.67 o 
   2   6   7       17.98       22.14      3.96 o 
   3   6   7        8.96       15.21      4.44 o 
   4   6   7        0.02        3.93      5.56 o 
   5   6   7       26.08       23.89      6.67 o 
   6   6   7      310.36      303.97     22.90 o 
   7   6   7        2.48       -3.75     33.46 o 
  -7   7   7        4.64       14.81     14.58 o 
  -6   7   7       10.19       24.29     23.15 o 
  -5   7   7        2.42        4.39      9.22 o 
  -4   7   7       36.67       49.39      9.63 o 
  -3   7   7      924.53      904.03     19.72 o 
  -2   7   7      157.73      180.04     10.76 o 
  -1   7   7        1.44       28.36      8.69 o 
   0   7   7        0.22        6.07      5.86 o 
   1   7   7       95.37      119.56     18.01 o 
   2   7   7       27.56       35.07      5.51 o 
   3   7   7        0.77       -0.27      4.86 o 
   4   7   7        7.94        8.14      5.89 o 
   5   7   7        7.19        8.62      7.22 o 
   6   7   7        5.70       15.69     13.01 o 
   7   7   7        0.15       18.17     14.43 o 
  -6   8   7        0.88        2.23     14.17 o 
  -5   8   7        2.09       15.30     12.84 o 
  -4   8   7      117.11      112.98      9.05 o 
  -3   8   7       44.37       40.30      6.94 o 
  -2   8   7      241.01      234.06      8.92 o 
  -1   8   7        0.95        9.48      7.66 o 
   0   8   7       12.33       19.54      8.77 o 
   1   8   7      106.16      114.02     10.57 o 
   2   8   7       18.36       19.04      9.41 o 
   3   8   7      134.65      129.83      8.94 o 
   4   8   7      171.22      168.82     11.02 o 
   5   8   7        3.12       13.11     12.45 o 
   6   8   7        8.71        9.22     14.03 o 
  -6   9   7       37.62       26.19     11.83 o 
  -5   9   7        0.40        3.18     10.38 o 
  -4   9   7        3.52        3.84      9.49 o 
  -3   9   7       61.51       74.37      8.67 o 
  -2   9   7      224.05      202.56     29.66 o 
  -1   9   7      186.05      202.96     15.47 o 
   0   9   7      149.48      182.72     16.87 o 
   1   9   7        0.01       11.40     12.17 o 
   2   9   7        0.18        7.34     20.56 o 
   3   9   7      525.07      438.34     22.76 o 
   4   9   7      772.94      670.62     23.10 o 
   5   9   7       74.36       66.72     14.10 o 
  -5  10   7       31.82       42.52     18.54 o 
  -4  10   7       30.63       43.12     20.29 o 
  -3  10   7       27.16       26.65     15.34 o 
  -2  10   7       48.53       53.83     13.99 o 
  -1  10   7        0.18       10.37     13.28 o 
   0  10   7       34.76       46.72     15.20 o 
   1  10   7        0.62       17.01     13.40 o 
   2  10   7        5.69       12.20     14.09 o 
   3  10   7        1.60       15.86     15.29 o 
   4  10   7       44.12       44.17     21.11 o 
  -3  11   7       98.52       86.44     23.54 o 
  -2  11   7        1.33       23.30     21.58 o 
  -1  11   7        2.30        9.98     21.88 o 
   0  11   7       60.87       33.03     22.26 o 
   1  11   7       11.65       59.58     24.07 o 
   2  11   7       70.61       83.23     33.73 o 
  -9   0   8      348.34      328.25     26.57 o 
  -8   0   8      128.79      124.96      9.93 o 
  -7   0   8      755.22      726.29     13.97 o 
  -6   0   8     3624.21     3398.02     41.62 o 
  -5   0   8     3838.76     3850.73     52.20 o 
  -4   0   8     9087.15     9469.56    122.07 o 
  -3   0   8      663.78      671.70      8.56 o 
  -2   0   8      164.63      152.08      3.27 o 
  -1   0   8    16271.78    16130.48    209.30 o 
   0   0   8     7567.50     7754.05    101.84 o 
   1   0   8     4290.17     4402.68     69.27 o 
   2   0   8       81.80      110.73      5.26 o 
   3   0   8     3156.17     3155.30     42.84 o 
   4   0   8    11383.70    11582.05    149.69 o 
   5   0   8     1679.41     1789.27     27.68 o 
   6   0   8     1320.47     1274.72     28.37 o 
   7   0   8       13.28       26.97      8.84 o 
   8   0   8      830.64      834.36     35.59 o 
  -9   1   8       77.07       89.48     20.33 o 
  -8   1   8      884.01      887.87     13.73 o 
  -7   1   8      546.63      528.30      9.75 o 
  -6   1   8      224.51      229.14      6.94 o 
  -5   1   8      928.34      915.75     10.49 o 
  -4   1   8     2549.52     2382.05     20.38 o 
  -3   1   8     9405.47     9442.68     70.43 o 
  -2   1   8     3687.75     3556.67     28.81 o 
  -1   1   8     1817.50     1856.41     20.17 o 
   0   1   8     2945.88     3173.09     29.67 o 
   1   1   8     5838.93     5952.20     54.89 o 
   2   1   8    12927.44    13891.03    137.70 o 
   3   1   8     3404.47     3495.16     33.39 o 
   4   1   8      985.77      975.33     11.84 o 
   5   1   8       14.45       18.24      3.67 o 
   6   1   8     1857.34     1827.77     20.61 o 
   7   1   8     1203.95     1182.82     15.83 o 
   8   1   8      100.44      129.54     13.98 o 
  -9   2   8        9.35      -10.37     13.43 o 
  -8   2   8       89.98      100.29      7.76 o 
  -7   2   8        7.34       12.34      5.78 o 
  -6   2   8     2426.97     2316.79     27.08 o 
  -5   2   8     3557.97     3507.30     31.78 o 
  -4   2   8     1728.20     1700.60     15.27 o 
  -3   2   8       72.79       99.53      4.02 o 
  -2   2   8      561.64      466.74     12.02 o 
  -1   2   8     5760.86     5651.48     53.05 o 
   0   2   8     3037.80     3074.01     32.52 o 
   1   2   8     1283.79     1325.68     13.73 o 
   2   2   8     3247.31     3761.51     40.34 o 
   3   2   8     2938.62     3026.44     32.18 o 
   4   2   8     5258.44     5116.91     52.88 o 
   5   2   8     4517.36     4441.76     43.09 o 
   6   2   8      563.44      545.83      9.24 o 
   7   2   8       71.61       77.35      6.93 o 
   8   2   8      465.57      384.74     50.20 o 
  -9   3   8      138.99      156.46     20.84 o 
  -8   3   8      804.21      798.59     20.98 o 
  -7   3   8      936.55      934.34     15.28 o 
  -6   3   8      154.87      176.31      7.63 o 
  -5   3   8      157.01      160.85      6.77 o 
  -4   3   8     1538.73     1482.22     27.84 o 
  -3   3   8     9669.89     9360.51    106.08 o 
  -2   3   8    14195.83    14698.43    149.78 o 
  -1   3   8        6.47       26.27      2.08 o 
   0   3   8        9.73       19.59      1.70 o 
   1   3   8     4161.78     4095.66     39.12 o 
   2   3   8     8340.63     8404.94     78.66 o 
   3   3   8     2370.08     2293.54     25.56 o 
   4   3   8      597.64      627.75     10.23 o 
   5   3   8      572.44      556.84      9.44 o 
   6   3   8     1651.46     1661.51     21.66 o 
   7   3   8     1059.41     1056.55     16.83 o 
   8   3   8       92.61      121.00     23.50 o 
  -8   4   8        8.48        8.97     15.25 o 
  -7   4   8      508.17      455.43     11.76 o 
  -6   4   8     1948.18     1829.54     29.96 o 
  -5   4   8     2165.10     2139.06     39.46 o 
  -4   4   8      519.39      455.82     12.41 o 
  -3   4   8     1602.79     1523.23     24.30 o 
  -2   4   8     2624.11     2461.85     27.59 o 
  -1   4   8     8224.01     8062.58     64.69 o 
   0   4   8     1252.09     1045.47     10.65 o 
   1   4   8      250.13      225.00      5.08 o 
   2   4   8      219.85      201.75      5.37 o 
   3   4   8     2596.52     2552.51     28.38 o 
   4   4   8     5344.47     5233.08     62.02 o 
   5   4   8      794.94      823.86     14.85 o 
   6   4   8       19.87       30.18      5.95 o 
   7   4   8        7.92        6.69      7.89 o 
   8   4   8      108.47      119.29     18.21 o 
  -8   5   8      204.67      215.82     30.51 o 
  -7   5   8      757.18      698.58     22.19 o 
  -6   5   8      115.79      109.12     10.04 o 
  -5   5   8      167.91      182.82      9.92 o 
  -4   5   8      981.43      968.42     22.34 o 
  -3   5   8     2412.75     2256.93     34.19 o 
  -2   5   8     2097.96     1989.27     23.57 o 
  -1   5   8       70.28       78.04      3.55 o 
   0   5   8       33.83       36.77      4.39 o 
   1   5   8     2558.93     2443.43     22.90 o 
   2   5   8     4503.07     4329.77     42.33 o 
   3   5   8     2111.82     2051.05     26.87 o 
   4   5   8       96.90      115.36      6.58 o 
   5   5   8      383.40      377.93     12.81 o 
   6   5   8      846.29      844.36     16.45 o 
   7   5   8      924.59      989.42     28.31 o 
   8   5   8      150.06      143.06     25.98 o 
  -8   6   8        4.96       -8.54     14.82 o 
  -7   6   8       61.58       60.61     14.48 o 
  -6   6   8      856.60      878.98     20.86 o 
  -5   6   8     1558.84     1563.44     27.82 o 
  -4   6   8      688.65      673.87     19.74 o 
  -3   6   8       19.69       26.47      4.95 o 
  -2   6   8       17.75       39.70      5.38 o 
  -1   6   8     3055.10     3121.44     35.09 o 
   0   6   8     3562.18     3532.78     38.71 o 
   1   6   8      196.17      177.38      5.98 o 
   2   6   8       25.04       37.29      4.63 o 
   3   6   8     2508.99     2368.66     25.48 o 
   4   6   8     1219.20     1177.61     18.81 o 
   5   6   8      655.41      665.84     18.01 o 
   6   6   8      240.96      262.10     16.15 o 
   7   6   8       63.81       42.79     14.15 o 
  -7   7   8      426.78      435.10     32.24 o 
  -6   7   8       18.00       31.73     13.60 o 
  -5   7   8        1.81        2.32      9.35 o 
  -4   7   8      803.68      788.07     21.13 o 
  -3   7   8     4649.93     4423.17     49.12 o 
  -2   7   8      465.95      474.46     14.94 o 
  -1   7   8      264.17      268.57      8.98 o 
   0   7   8      353.71      378.74     13.57 o 
   1   7   8     1176.54     1219.07     28.04 o 
   2   7   8     1537.11     1483.35     19.88 o 
   3   7   8      433.57      435.70      9.73 o 
   4   7   8       33.73       28.40      6.13 o 
   5   7   8        9.60       16.77      7.39 o 
   6   7   8      761.15      708.12    118.64 o 
   7   7   8      205.55      196.39     17.45 o 
  -6   8   8       93.64      102.29     16.34 o 
  -5   8   8      544.74      547.45     17.67 o 
  -4   8   8      375.92      381.03     13.75 o 
  -3   8   8       20.19       12.58      7.18 o 
  -2   8   8      149.51      166.96      7.98 o 
  -1   8   8      913.98      897.27     27.24 o 
   0   8   8      645.43      741.95     35.29 o 
   1   8   8      260.91      286.74     13.21 o 
   2   8   8        1.49       -1.82     12.48 o 
   3   8   8      345.30      360.18     19.39 o 
   4   8   8     1296.47     1268.45     24.46 o 
   5   8   8      478.23      496.03     25.90 o 
   6   8   8      116.86      131.74     15.93 o 
  -6   9   8       21.32       17.58     11.69 o 
  -5   9   8       53.66       52.86     11.18 o 
  -4   9   8      238.16      261.78     13.73 o 
  -3   9   8      471.66      500.29     14.48 o 
  -2   9   8      286.74      302.96     39.70 o 
  -1   9   8       21.01       18.07      9.25 o 
   0   9   8        3.35       15.02     11.37 o 
   1   9   8      915.99      957.32     32.84 o 
   2   9   8      571.79      603.49     39.54 o 
   3   9   8      143.45      164.56     16.84 o 
   4   9   8        2.42       22.80     12.13 o 
   5   9   8      102.67       94.92     14.66 o 
  -4  10   8       57.90       54.53     21.41 o 
  -3  10   8        2.88       10.79     18.31 o 
  -2  10   8      100.98       90.18     21.01 o 
  -1  10   8      322.93      377.60     20.74 o 
   0  10   8      567.30      562.84     35.18 o 
   1  10   8       82.81      128.60     24.71 o 
   2  10   8        8.09        3.79     18.90 o 
   3  10   8      121.20      131.07     35.20 o 
   4  10   8      256.00      292.55     27.56 o 
  -2  11   8      286.48      305.30     30.32 o 
  -1  11   8       59.55       76.70     23.37 o 
   0  11   8       40.50       67.17     23.30 o 
   1  11   8      127.67      160.84     28.68 o 
   2  11   8      396.58      398.92     34.49 o 
  -9   1   9       54.78       56.26     10.95 o 
  -8   1   9       47.62       51.49      6.46 o 
  -7   1   9      125.41      118.80      6.10 o 
  -6   1   9        7.39        7.44      3.58 o 
  -5   1   9       38.06       38.29      3.00 o 
  -4   1   9       87.99      113.93      4.33 o 
  -3   1   9       97.13      110.54      2.59 o 
  -2   1   9      913.26      943.16      8.58 o 
  -1   1   9      248.41      283.96      4.93 o 
   0   1   9      291.62      373.11      4.75 o 
   1   1   9        1.43       19.22      1.66 o 
   2   1   9     4945.75     5757.63     58.30 o 
   3   1   9       18.12       10.47      2.41 o 
   4   1   9     1680.51     1714.45     18.34 o 
   5   1   9       50.20       60.48      4.30 o 
   6   1   9        8.08        3.24      4.39 o 
   7   1   9       24.36       21.91      5.41 o 
   8   1   9      131.81      126.94     14.05 o 
  -9   2   9      135.42      152.16     16.24 o 
  -8   2   9      106.76      104.13      8.78 o 
  -7   2   9       23.71       15.76      5.81 o 
  -6   2   9      133.50      128.05      6.19 o 
  -5   2   9       50.79       56.09      3.22 o 
  -4   2   9       16.25       16.95      2.30 o 
  -3   2   9      130.06      130.86      3.71 o 
  -2   2   9       55.17       72.04      2.96 o 
  -1   2   9      692.96      775.36      8.67 o 
   0   2   9       98.17      107.83      3.00 o 
   1   2   9      551.17      645.26      7.75 o 
   2   2   9      196.59      228.79      7.58 o 
   3   2   9      268.27      235.16      5.88 o 
   4   2   9      252.65      256.39      6.66 o 
   5   2   9        8.77       11.34      3.88 o 
   6   2   9        7.30       10.89      4.33 o 
   7   2   9        0.19       -5.30      5.30 o 
   8   2   9        0.06       -9.06     12.77 o 
  -9   3   9       17.97        9.35     19.01 o 
  -8   3   9       60.98       67.50     10.39 o 
  -7   3   9       45.46       49.80      6.63 o 
  -6   3   9        1.18       -5.04      5.04 o 
  -5   3   9       10.72        8.26      4.40 o 
  -4   3   9      609.19      639.40     23.92 o 
  -3   3   9      281.24      273.72      5.17 o 
  -2   3   9     3609.61     3986.85     47.26 o 
  -1   3   9      535.39      604.57      7.72 o 
   0   3   9       21.72       34.33      2.89 o 
   1   3   9       43.39       60.07      3.70 o 
   2   3   9      200.74      229.45      5.29 o 
   3   3   9       54.52       75.89      3.89 o 
   4   3   9      289.27      297.17      7.53 o 
   5   3   9       15.62        6.58      4.04 o 
   6   3   9       29.95       21.63      5.68 o 
   7   3   9        0.45       -0.13      7.18 o 
   8   3   9        2.25        0.84     12.88 o 
  -8   4   9       21.97       18.66     13.77 o 
  -7   4   9        3.48       -1.46      6.59 o 
  -6   4   9        0.03       -4.93      4.93 o 
  -5   4   9        0.37        9.44      6.78 o 
  -4   4   9        7.18        5.55      5.75 o 
  -3   4   9      628.58      598.00     16.43 o 
  -2   4   9      433.40      424.70      8.10 o 
  -1   4   9       70.64       98.87      3.54 o 
   0   4   9      634.38      652.28      7.53 o 
   1   4   9      297.44      310.04      5.95 o 
   2   4   9      269.44      261.12      6.03 o 
   3   4   9       26.08       35.54      3.79 o 
   4   4   9     1423.11     1363.50     19.75 o 
   5   4   9       55.14       58.41      6.19 o 
   6   4   9      304.82      294.26      9.64 o 
   7   4   9       32.81       23.21      8.35 o 
   8   4   9      138.64      173.99     23.30 o 
  -8   5   9       60.78       55.50     15.28 o 
  -7   5   9        0.60        4.62      9.81 o 
  -6   5   9        7.63        2.87      8.74 o 
  -5   5   9       34.06       32.27      7.97 o 
  -4   5   9      230.37      226.34     14.78 o 
  -3   5   9       48.12       52.40      5.32 o 
  -2   5   9      108.61      124.25      5.24 o 
  -1   5   9      106.75       97.51      3.76 o 
   0   5   9      509.20      525.59      7.91 o 
   1   5   9       94.91      100.49      3.60 o 
   2   5   9        3.47       14.70      3.38 o 
   3   5   9        3.85        6.94      4.26 o 
   4   5   9      305.76      273.80      9.34 o 
   5   5   9        2.10       -0.31      5.93 o 
   6   5   9        3.18        5.47      6.24 o 
   7   5   9        1.53       -4.56     12.55 o 
   8   5   9        0.64        2.16     19.42 o 
  -8   6   9        5.79       -5.49     15.25 o 
  -7   6   9       22.81       19.86     10.95 o 
  -6   6   9        4.14       18.09      9.82 o 
  -5   6   9       50.37       57.66      9.28 o 
  -4   6   9        1.03        4.68      7.41 o 
  -3   6   9       39.96       44.45      5.34 o 
  -2   6   9     2543.33     2541.64     29.61 o 
  -1   6   9       43.14       54.64      4.84 o 
   0   6   9      156.43      193.36      8.04 o 
   1   6   9      158.85      148.88      5.68 o 
   2   6   9       15.76       19.05      3.99 o 
   3   6   9       62.66       71.24      5.99 o 
   4   6   9       76.73       72.78      6.72 o 
   5   6   9       13.47       30.08      6.94 o 
   6   6   9       61.24       68.19     13.03 o 
   7   6   9        1.03        1.05     18.78 o 
  -7   7   9        2.81      -11.46     14.41 o 
  -6   7   9       11.09       25.60     13.45 o 
  -5   7   9      347.75      303.06     13.62 o 
  -4   7   9       44.46       41.18      7.46 o 
  -3   7   9      232.81      247.18      9.75 o 
  -2   7   9        9.25       13.81      5.50 o 
  -1   7   9      219.19      234.16      7.94 o 
   0   7   9      590.85      596.91     16.26 o 
   1   7   9       79.96      100.33      9.49 o 
   2   7   9       79.88       75.70      6.51 o 
   3   7   9      286.22      284.32     11.49 o 
   4   7   9      144.80      149.11      9.96 o 
   5   7   9       61.64       51.75      7.84 o 
   6   7   9       13.94       22.84     13.36 o 
   7   7   9        1.93      -20.06     20.06 o 
  -6   8   9        0.34       -6.39     11.04 o 
  -5   8   9        1.16       12.59     10.08 o 
  -4   8   9       11.56       13.40      7.89 o 
  -3   8   9       17.00       16.67      9.20 o 
  -2   8   9      161.24      172.73     11.11 o 
  -1   8   9        1.29       13.25      8.77 o 
   0   8   9       77.82      126.95     26.78 o 
   1   8   9       83.04       83.88      9.37 o 
   2   8   9       75.67       75.75     10.43 o 
   3   8   9      174.53      162.37      9.77 o 
   4   8   9      103.53      112.22     15.76 o 
   5   8   9        0.16       -4.20     12.31 o 
   6   8   9       47.37       41.75     14.64 o 
  -6   9   9        9.38        3.54     14.14 o 
  -5   9   9        7.22        4.25     10.66 o 
  -4   9   9        0.18        1.11      9.93 o 
  -3   9   9       18.20       21.86      8.25 o 
  -2   9   9       11.33       24.39     12.50 o 
  -1   9   9      113.61       91.10     27.70 o 
   0   9   9       35.04       33.75      9.59 o 
   1   9   9        1.43       10.74     10.03 o 
   2   9   9       57.24       58.02     15.22 o 
   3   9   9       62.76       55.78     14.46 o 
   4   9   9       15.86       44.81     19.00 o 
   5   9   9        1.06       -2.83     12.98 o 
  -4  10   9        2.39       13.90     20.34 o 
  -3  10   9        9.21       28.90     20.09 o 
  -2  10   9        6.98        4.41     16.26 o 
  -1  10   9        0.93       24.09     13.30 o 
   0  10   9        8.37       21.88     20.31 o 
   1  10   9       66.63       82.33     23.80 o 
   2  10   9       46.13       54.38     15.18 o 
   3  10   9      171.32      152.13     18.17 o 
   4  10   9       63.95       62.06     21.77 o 
  -2  11   9        2.48       -4.91     20.46 o 
  -1  11   9       38.68       24.81     22.17 o 
   0  11   9       67.89       95.16     25.07 o 
   1  11   9        1.19       13.25     23.71 o 
   2  11   9       43.74       41.13     24.20 o 
  -9   0  10      122.06      131.53     20.67 o 
  -8   0  10      638.16      665.91     17.29 o 
  -7   0  10     1816.22     1627.68     23.27 o 
  -6   0  10      484.59      458.59     10.31 o 
  -5   0  10     1721.82     1554.45     20.64 o 
  -4   0  10     4524.66     4491.89     42.49 o 
  -3   0  10      301.02      264.01      5.12 o 
  -2   0  10      482.19      556.48      7.10 o 
  -1   0  10     1609.75     1665.77     22.96 o 
   0   0  10     7055.92     7064.73     90.52 o 
   1   0  10     7858.45     8513.00    174.08 o 
   2   0  10       31.85       37.15      3.21 o 
   3   0  10     1672.96     1897.57     27.41 o 
   4   0  10      594.11      571.21     12.20 o 
   5   0  10     3160.90     3136.76     44.75 o 
   6   0  10     1461.58     1476.65     25.13 o 
   7   0  10      195.47      196.29     10.45 o 
   8   0  10       33.13       11.62     16.51 o 
  -9   1  10        0.20      -12.51     12.51 o 
  -8   1  10      339.08      333.23      9.62 o 
  -7   1  10     1189.72     1171.51     20.29 o 
  -6   1  10     1162.34     1162.33     12.34 o 
  -5   1  10      446.94      451.98      6.19 o 
  -4   1  10      276.39      287.86      4.57 o 
  -3   1  10     4872.10     4819.69     36.73 o 
  -2   1  10    10924.00    10937.34     93.37 o 
  -1   1  10    11135.77    11156.49    144.34 o 
   0   1  10     5962.72     6244.54     63.28 o 
   1   1  10     1116.98     1331.65     14.85 o 
   2   1  10     7398.96     7839.31     78.74 o 
   3   1  10     6274.96     6409.75     59.50 o 
   4   1  10     1515.75     1582.09     17.28 o 
   5   1  10      180.57      194.87      5.93 o 
   6   1  10      859.19      870.04     12.68 o 
   7   1  10     1953.28     1982.38     23.25 o 
   8   1  10      644.09      599.71     32.89 o 
  -9   2  10      584.11      636.63     30.70 o 
  -8   2  10      448.30      429.62     11.72 o 
  -7   2  10       38.81       45.83      6.26 o 
  -6   2  10      491.96      466.56      9.98 o 
  -5   2  10     2781.99     2800.58     24.25 o 
  -4   2  10     3224.12     3220.18     27.02 o 
  -3   2  10     5055.98     4818.39     39.06 o 
  -2   2  10       22.89       30.38      2.69 o 
  -1   2  10    15954.86    16659.94    167.66 o 
   0   2  10     8660.40     8404.30     77.90 o 
   1   2  10    10265.35    10531.23     97.57 o 
   2   2  10     1597.72     1508.98     19.36 o 
   3   2  10      216.41      246.23      6.13 o 
   4   2  10     2592.41     2558.66     28.36 o 
   5   2  10     3346.27     3399.52     34.04 o 
   6   2  10     1626.73     1593.93     17.63 o 
   7   2  10      240.49      247.78      8.26 o 
   8   2  10        1.32      -11.97     12.44 o 
  -9   3  10      298.32      335.17     19.89 o 
  -8   3  10      446.27      461.97     22.04 o 
  -7   3  10      901.04      850.34     14.55 o 
  -6   3  10     1308.97     1267.67     17.77 o 
  -5   3  10        9.86       13.51      4.54 o 
  -4   3  10       39.12       53.57      5.48 o 
  -3   3  10     2961.56     2728.52     58.16 o 
  -2   3  10     7811.24     7632.70     78.17 o 
  -1   3  10     3780.01     3759.45     36.24 o 
   0   3  10      841.65      843.60      9.65 o 
   1   3  10      547.12      562.68      7.59 o 
   2   3  10     2613.71     2604.38     26.20 o 
   3   3  10     2751.86     2661.46     29.40 o 
   4   3  10       55.45       68.79      4.91 o 
   5   3  10       86.32       96.61      5.18 o 
   6   3  10      408.60      386.17     16.63 o 
   7   3  10     1284.60     1237.29     28.29 o 
   8   3  10      646.97      689.36     41.02 o 
  -8   4  10      518.77      529.62     22.83 o 
  -7   4  10       93.70       97.84      8.82 o 
  -6   4  10       86.27       81.98      7.33 o 
  -5   4  10      528.29      548.08     14.61 o 
  -4   4  10     2430.95     2346.65     35.59 o 
  -3   4  10      650.32      607.20     11.73 o 
  -2   4  10      247.08      259.97      7.18 o 
  -1   4  10      468.13      416.93      7.57 o 
   0   4  10     3628.52     3458.66     30.83 o 
   1   4  10     6107.82     5883.62     55.85 o 
   2   4  10     2626.17     2563.68     26.24 o 
   3   4  10       18.61       20.41      3.73 o 
   4   4  10     3233.83     3158.52     39.39 o 
   5   4  10      842.64      873.84     15.62 o 
   6   4  10     1741.93     1669.29     22.24 o 
   7   4  10      193.70      162.56     14.47 o 
   8   4  10       25.75       13.73     14.13 o 
  -8   5  10      204.42      225.72     31.58 o 
  -7   5  10      872.06      821.56     34.91 o 
  -6   5  10      626.15      652.08     24.21 o 
  -5   5  10      450.52      450.24     14.35 o 
  -4   5  10        1.27        8.66      8.04 o 
  -3   5  10    11070.76    10563.36    121.83 o 
  -2   5  10     6100.44     5988.52     63.39 o 
  -1   5  10     1669.71     1524.95     18.98 o 
   0   5  10      455.05      430.29      7.21 o 
   1   5  10      122.07      127.35      4.00 o 
   2   5  10     1908.07     1809.02     19.82 o 
   3   5  10     3487.36     3334.75     37.36 o 
   4   5  10      518.35      526.60     14.42 o 
   5   5  10       41.73       48.10      6.73 o 
   6   5  10      390.35      376.83     10.93 o 
   7   5  10      541.89      540.83     22.48 o 
  -8   6  10      274.36      285.64     20.01 o 
  -7   6  10       70.76       58.59     11.51 o 
  -6   6  10       76.06       64.02     10.51 o 
  -5   6  10      771.63      755.42     24.07 o 
  -4   6  10      739.66      737.70     14.87 o 
  -3   6  10      442.49      440.27     10.34 o 
  -2   6  10      491.37      500.35     10.51 o 
  -1   6  10     1163.16     1122.96     15.79 o 
   0   6  10     2551.05     2510.87     32.89 o 
   1   6  10     1801.08     1730.50     19.28 o 
   2   6  10      927.33      890.38     12.19 o 
   3   6  10        8.50        6.43      4.99 o 
   4   6  10     1218.15     1200.49     20.78 o 
   5   6  10     1597.48     1548.69     23.68 o 
   6   6  10      284.93      293.24     17.10 o 
   7   6  10       97.11      147.08     16.05 o 
  -7   7  10      421.77      463.52     22.28 o 
  -6   7  10      336.69      310.85     14.58 o 
  -5   7  10       47.80       52.36      9.49 o 
  -4   7  10       21.54       34.68      7.43 o 
  -3   7  10       14.86       22.88      6.77 o 
  -2   7  10     2171.29     2154.99     29.36 o 
  -1   7  10     1129.53     1112.32     16.38 o 
   0   7  10      576.75      602.23     16.38 o 
   1   7  10       80.75       82.51      8.83 o 
   2   7  10     1704.46     1645.83     21.49 o 
   3   7  10       40.24       46.10      5.77 o 
   4   7  10      588.76      575.06     12.19 o 
   5   7  10       93.86       89.64      8.35 o 
   6   7  10      178.23      173.38     15.70 o 
  -6   8  10       21.72       23.21     11.68 o 
  -5   8  10     1107.93     1109.57     24.14 o 
  -4   8  10      557.08      534.21     14.79 o 
  -3   8  10      231.32      269.26     12.75 o 
  -2   8  10        1.48       -3.39      6.68 o 
  -1   8  10      678.26      702.11     37.60 o 
   0   8  10     1890.04     2005.36     34.24 o 
   1   8  10      870.55      906.77     33.15 o 
   2   8  10      390.29      373.85     18.81 o 
   3   8  10      261.46      237.98     10.87 o 
   4   8  10       82.44       75.69     12.29 o 
   5   8  10      520.46      589.85     48.40 o 
   6   8  10      252.68      299.51     18.95 o 
  -6   9  10      113.55      109.45     21.06 o 
  -5   9  10      193.18      175.47     13.73 o 
  -4   9  10       12.85        8.89     10.06 o 
  -3   9  10      523.15      507.97     14.87 o 
  -2   9  10      574.70      575.93     27.99 o 
  -1   9  10      347.80      390.54     28.11 o 
   0   9  10      390.79      347.97     77.48 o 
   1   9  10        6.67       16.02     10.88 o 
   2   9  10      524.98      509.45     23.01 o 
   3   9  10      660.92      645.37     61.71 o 
   4   9  10      203.91      227.54     23.81 o 
   5   9  10       14.81        3.98     13.37 o 
  -4  10  10      111.42      143.27     25.38 o 
  -3  10  10      122.58      116.24     23.84 o 
  -2  10  10        1.04      -17.60     18.78 o 
  -1  10  10       12.28       28.46     13.01 o 
   0  10  10      595.55      509.76     98.23 o 
   1  10  10       31.71       60.44     22.80 o 
   2  10  10       14.30       20.45     22.63 o 
   3  10  10       61.39        1.50     24.61 o 
   4  10  10      148.92      140.13     23.90 o 
  -2  11  10      158.73       32.66     15.03 o 
  -1  11  10      234.96      234.09     28.63 o 
   0  11  10       37.39       40.42     22.57 o 
   1  11  10       50.15       58.68     24.56 o 
   2  11  10       38.98       55.06     24.91 o 
  -9   1  11       11.88       10.99     10.60 o 
  -8   1  11       23.84       16.52      6.75 o 
  -7   1  11        0.09       -2.20      4.49 o 
  -6   1  11        5.10        7.38      3.25 o 
  -5   1  11       17.27       16.36      2.54 o 
  -4   1  11      308.12      281.61      4.43 o 
  -3   1  11      165.00      193.85      3.97 o 
  -2   1  11       18.62       39.51      1.55 o 
  -1   1  11     1967.24     2158.37     22.90 o 
   0   1  11      212.05      234.56      6.32 o 
   1   1  11       57.62       84.69      4.26 o 
   2   1  11      255.08      307.76      5.33 o 
   3   1  11       65.97       73.38      3.42 o 
   4   1  11       62.93       66.23      3.93 o 
   5   1  11       10.56        8.18      3.90 o 
   6   1  11       35.93       30.98      4.94 o 
   7   1  11       20.83       23.73      5.72 o 
   8   1  11       99.59      100.06     19.88 o 
  -9   2  11       65.96       93.80     15.25 o 
  -8   2  11        3.42       -7.71      7.71 o 
  -7   2  11       14.92       18.94      6.01 o 
  -6   2  11        4.60        7.99      4.87 o 
  -5   2  11      207.83      222.02      6.06 o 
  -4   2  11      491.03      504.22      6.04 o 
  -3   2  11     1130.39     1057.99     11.76 o 
  -2   2  11       11.33       32.03      2.44 o 
  -1   2  11     1477.38     1657.39     15.18 o 
   0   2  11      334.75      373.07      5.27 o 
   1   2  11       52.86       47.88      2.47 o 
   2   2  11       35.96       44.83      3.42 o 
   3   2  11       62.16       65.94      3.78 o 
   4   2  11      100.87       99.78      5.19 o 
   5   2  11        0.43       -1.72      3.92 o 
   6   2  11       18.44       24.82      4.99 o 
   7   2  11      145.73      157.77      8.12 o 
   8   2  11       71.52       79.93     14.10 o 
  -9   3  11       77.09       94.35     16.21 o 
  -8   3  11       24.21       27.99     13.31 o 
  -7   3  11       42.01       45.67      6.60 o 
  -6   3  11        6.06        3.30      5.29 o 
  -5   3  11      139.65      147.51      6.92 o 
  -4   3  11        0.36        6.41      4.14 o 
  -3   3  11      155.92      169.56      5.15 o 
  -2   3  11       15.80       23.33      2.75 o 
  -1   3  11        8.08        7.48      1.99 o 
   0   3  11       81.82      107.19      3.41 o 
   1   3  11       31.11       22.53      2.39 o 
   2   3  11      404.47      426.02      7.11 o 
   3   3  11      549.96      554.74      9.47 o 
   4   3  11     2602.40     2521.82     28.75 o 
   5   3  11       61.81       64.78      4.98 o 
   6   3  11        1.19       -5.15      5.15 o 
   7   3  11       17.84       14.90     11.72 o 
   8   3  11       57.51       55.41     14.49 o 
  -8   4  11       62.72       56.15     16.38 o 
  -7   4  11        9.07       19.67      7.97 o 
  -6   4  11       58.88       57.78      7.27 o 
  -5   4  11        4.14        2.35      6.97 o 
  -4   4  11       31.94       33.51      4.85 o 
  -3   4  11       17.57        9.19      4.31 o 
  -2   4  11       13.77       21.45      4.41 o 
  -1   4  11      162.90      159.06      4.45 o 
   0   4  11        7.42       15.93      2.27 o 
   1   4  11       30.24       38.60      2.96 o 
   2   4  11       62.99       59.17      3.65 o 
   3   4  11       93.00      102.72      4.88 o 
   4   4  11       95.63       96.85      6.16 o 
   5   4  11       76.30       72.57      6.67 o 
   6   4  11       18.67       24.84      6.23 o 
   7   4  11       26.39       31.91     12.73 o 
   8   4  11        1.67        7.99     17.31 o 
  -8   5  11       12.15        5.17     14.59 o 
  -7   5  11       19.00       25.33     12.39 o 
  -6   5  11        1.52       -4.35      8.82 o 
  -5   5  11      266.31      283.79     16.05 o 
  -4   5  11      601.25      551.27     12.70 o 
  -3   5  11     1613.00     1628.06     26.72 o 
  -2   5  11     1220.12     1307.10     17.12 o 
  -1   5  11       43.28       42.41      4.17 o 
   0   5  11       20.82       25.90      3.27 o 
   1   5  11        7.14        8.42      3.31 o 
   2   5  11      132.94      135.49      4.93 o 
   3   5  11       16.57       19.45      4.69 o 
   4   5  11       65.00       65.71      6.27 o 
   5   5  11       26.56       31.69      7.69 o 
   6   5  11       28.01       32.77      6.80 o 
   7   5  11       33.65       41.87     13.62 o 
  -8   6  11        2.12        2.88     12.28 o 
  -7   6  11        1.18       -8.14     13.81 o 
  -6   6  11       24.55       20.08     10.34 o 
  -5   6  11       86.01       98.11      8.70 o 
  -4   6  11       28.90       35.25      6.87 o 
  -3   6  11      109.43      111.53      7.23 o 
  -2   6  11       40.46       43.09      6.35 o 
  -1   6  11      127.62      138.57      6.11 o 
   0   6  11        7.78       12.67      5.20 o 
   1   6  11       71.31       82.04      3.96 o 
   2   6  11      143.15      127.97      5.33 o 
   3   6  11      460.63      444.83     10.36 o 
   4   6  11      338.78      331.59     10.81 o 
   5   6  11      173.22      186.63      9.25 o 
   6   6  11      199.56      184.65     12.24 o 
   7   6  11        1.36        1.59     13.76 o 
  -7   7  11        6.65       20.75     11.97 o 
  -6   7  11       76.80       90.72     11.82 o 
  -5   7  11       44.01       41.25      8.59 o 
  -4   7  11       91.20       84.20      8.28 o 
  -3   7  11       18.11       13.91      6.79 o 
  -2   7  11       64.89       63.10      6.95 o 
  -1   7  11      105.78      104.78      7.10 o 
   0   7  11       22.39       26.71      7.92 o 
   1   7  11       80.11       83.78      9.04 o 
   2   7  11      384.72      372.64     14.72 o 
   3   7  11      195.48      198.40      8.49 o 
   4   7  11        4.86        2.90      6.12 o 
   5   7  11       14.21        7.70      7.50 o 
   6   7  11       10.90       20.67     13.37 o 
  -6   8  11       92.30       80.16     12.48 o 
  -5   8  11       87.95       98.41     24.95 o 
  -4   8  11        7.41        9.30      8.33 o 
  -3   8  11       37.91       35.17      9.02 o 
  -2   8  11       12.70       23.84      7.24 o 
  -1   8  11       13.28       21.62     12.90 o 
   0   8  11       71.97       94.58     13.41 o 
   1   8  11      115.34      126.59     10.83 o 
   2   8  11       11.35       14.51     12.94 o 
   3   8  11      176.24      181.96     14.22 o 
   4   8  11        6.80       -6.41     11.02 o 
   5   8  11        3.23        8.95     12.49 o 
   6   8  11       13.46       20.99     14.38 o 
  -5   9  11       92.91       93.76     12.60 o 
  -4   9  11       39.18       37.64     10.66 o 
  -3   9  11       41.11       45.67     10.04 o 
  -2   9  11        2.50       20.33     12.70 o 
  -1   9  11        2.42        9.01     12.52 o 
   0   9  11       57.52       77.10     14.49 o 
   1   9  11      129.29      127.15     26.24 o 
   2   9  11        0.86       14.82     20.64 o 
   3   9  11        0.06       -1.01     13.61 o 
   4   9  11      113.14      108.66     20.61 o 
   5   9  11       11.56        8.96     13.65 o 
  -4  10  11       13.92       16.63     20.46 o 
  -3  10  11      117.39      103.19     23.72 o 
  -2  10  11       18.48       32.37     20.32 o 
  -1  10  11       20.61       27.36     21.27 o 
   0  10  11       55.79       45.14     30.40 o 
   1  10  11       17.29       12.30     19.97 o 
   2  10  11       30.85       59.17     23.93 o 
   3  10  11       26.59       13.91     25.85 o 
  -2  11  11        5.64        4.88     21.32 o 
  -1  11  11       15.02       -3.18     12.68 o 
   0  11  11        1.23        9.92     21.36 o 
   1  11  11        2.65        3.53     22.93 o 
  -8   0  12      346.97      383.28     24.86 o 
  -7   0  12      742.36      752.53     15.15 o 
  -6   0  12      208.13      218.14      7.44 o 
  -5   0  12      584.41      612.14      8.95 o 
  -4   0  12     2918.58     2935.56     31.48 o 
  -3   0  12     3458.71     3209.85     33.68 o 
  -2   0  12     6015.29     6099.88     69.68 o 
  -1   0  12     2531.21     2714.06     36.74 o 
   0   0  12     3808.28     3750.68     49.06 o 
   1   0  12    34951.92    35668.63   2021.82 o 
   2   0  12     3846.08     3812.64     51.00 o 
   3   0  12     4950.52     5072.44     67.58 o 
   4   0  12      319.58      325.72      9.82 o 
   5   0  12     1308.79     1354.75     22.98 o 
   6   0  12     2016.08     2041.13     32.45 o 
   7   0  12     1113.87     1177.19     23.08 o 
   8   0  12      159.86      153.26     21.30 o 
  -9   1  12      525.85      639.81     34.08 o 
  -8   1  12        6.45        8.77      9.23 o 
  -7   1  12     1310.31     1254.38     16.04 o 
  -6   1  12     2646.97     2617.48     23.58 o 
  -5   1  12     2257.30     2245.43     17.87 o 
  -4   1  12     2514.45     2479.65     20.09 o 
  -3   1  12      228.46      234.71      3.89 o 
  -2   1  12     2490.49     2383.34     19.90 o 
  -1   1  12     7529.71     7589.38     76.70 o 
   0   1  12     5025.13     5023.95     57.41 o 
   1   1  12      346.17      338.17     11.49 o 
   2   1  12      910.64      938.61     10.75 o 
   3   1  12     3222.72     3181.71     33.86 o 
   4   1  12     3046.64     3029.28     30.27 o 
   5   1  12     1834.34     1856.21     20.61 o 
   6   1  12        7.46       11.29      4.84 o 
   7   1  12      684.75      688.44     13.55 o 
   8   1  12      727.37      784.66     37.15 o 
  -9   2  12      228.18      269.98     14.94 o 
  -8   2  12      876.07      887.80     18.98 o 
  -7   2  12     1370.70     1313.71     18.49 o 
  -6   2  12       76.42       78.04      5.72 o 
  -5   2  12       10.72       20.98      3.60 o 
  -4   2  12     1074.18     1105.54     10.20 o 
  -3   2  12     4614.32     4498.29     42.67 o 
  -2   2  12     3528.10     3503.28     39.01 o 
  -1   2  12       25.41       28.91      1.83 o 
   0   2  12     1956.52     1915.91     19.09 o 
   1   2  12     4619.73     4479.86     42.74 o 
   2   2  12     6653.94     6763.81     77.02 o 
   3   2  12     2714.17     2735.73     29.88 o 
   4   2  12        4.91       15.54      4.66 o 
   5   2  12      138.93      180.82      6.45 o 
   6   2  12     1345.90     1357.98     17.49 o 
   7   2  12      287.40      267.09     10.64 o 
   8   2  12      135.75      175.38     24.40 o 
  -9   3  12       73.54       73.80     13.46 o 
  -8   3  12       53.60       56.26     18.12 o 
  -7   3  12      415.02      404.72     12.45 o 
  -6   3  12     1544.14     1540.25     22.68 o 
  -5   3  12     2155.37     2113.56     28.01 o 
  -4   3  12     1522.60     1466.03     24.06 o 
  -3   3  12     1075.69     1033.99     13.54 o 
  -2   3  12     3554.50     3485.55     37.17 o 
  -1   3  12     2193.38     1920.82     19.67 o 
   0   3  12     4775.21     4799.20     45.54 o 
   1   3  12     3922.39     3977.18     38.43 o 
   2   3  12      794.37      810.08     10.51 o 
   3   3  12     8419.23     8333.59     85.66 o 
   4   3  12     1691.93     1681.55     20.79 o 
   5   3  12     1779.14     1748.71     20.14 o 
   6   3  12      142.77      138.48      8.19 o 
   7   3  12      245.16      272.93     16.60 o 
   8   3  12      498.21      513.73     23.21 o 
  -8   4  12      343.94      386.15     21.36 o 
  -7   4  12      782.84      751.53     19.30 o 
  -6   4  12      191.98      210.52      9.22 o 
  -5   4  12      814.98      796.53     15.26 o 
  -4   4  12     3031.37     2898.18     72.59 o 
  -3   4  12     2505.08     2341.32     30.33 o 
  -2   4  12      830.14      802.51     11.72 o 
  -1   4  12      188.82      208.97      9.19 o 
   0   4  12     2831.60     2752.25     27.32 o 
   1   4  12     6872.16     6847.19     64.87 o 
   2   4  12     6086.50     5761.82     55.38 o 
   3   4  12      645.10      617.90     10.48 o 
   4   4  12       14.55       20.17      5.19 o 
   5   4  12     1077.80     1058.59     17.79 o 
   6   4  12      968.79      968.69     15.98 o 
   7   4  12      367.98      376.73     19.52 o 
   8   4  12       53.59       39.76     16.99 o 
  -8   5  12        0.31      -11.62     11.62 o 
  -7   5  12      243.91      291.20     17.60 o 
  -6   5  12      471.46      458.13     13.71 o 
  -5   5  12      741.23      700.11     18.30 o 
  -4   5  12     2389.51     2281.87     30.78 o 
  -3   5  12     1232.41     1286.44     19.53 o 
  -2   5  12     2223.74     2263.68     29.69 o 
  -1   5  12     1861.53     1829.16     22.07 o 
   0   5  12     2472.20     2383.02     24.45 o 
   1   5  12      749.50      737.06     10.23 o 
   2   5  12      735.70      739.19     10.78 o 
   3   5  12       47.67       63.65      5.34 o 
   4   5  12      840.79      841.22     15.14 o 
   5   5  12     1474.47     1417.65     25.74 o 
   6   5  12       55.71       74.29      8.68 o 
   7   5  12      150.39      154.59     15.92 o 
  -8   6  12      434.38      419.87     23.90 o 
  -7   6  12      197.08      220.71     19.40 o 
  -6   6  12       45.98       34.60     14.66 o 
  -5   6  12      155.55      166.65      9.46 o 
  -4   6  12     1254.08     1229.64     33.76 o 
  -3   6  12     1191.15     1157.15     18.86 o 
  -2   6  12      647.89      645.74     13.41 o 
  -1   6  12       32.38       45.48      6.84 o 
   0   6  12      945.15      912.63     15.93 o 
   1   6  12     2278.45     2198.32     26.25 o 
   2   6  12     2403.33     2279.06     27.05 o 
   3   6  12     1863.51     1801.15     23.06 o 
   4   6  12       66.40       65.73      6.90 o 
   5   6  12      472.03      477.35     13.09 o 
   6   6  12      402.25      417.05     20.44 o 
   7   6  12      411.46      489.03     23.24 o 
  -7   7  12      200.29      204.15     14.49 o 
  -6   7  12      715.49      749.45     20.76 o 
  -5   7  12      814.28      797.11     17.19 o 
  -4   7  12      438.10      406.43     12.97 o 
  -3   7  12      642.62      588.04     20.34 o 
  -2   7  12     1140.35     1120.42     18.78 o 
  -1   7  12     1295.16     1311.56     20.50 o 
   0   7  12     1320.62     1329.85     24.18 o 
   1   7  12      290.64      296.67     13.72 o 
   2   7  12      491.76      461.55     14.14 o 
   3   7  12     2180.50     2030.70     40.63 o 
   4   7  12      726.98      737.49     13.76 o 
   5   7  12      161.18      167.63      8.71 o 
   6   7  12       18.34       28.61     15.27 o 
  -6   8  12      102.00      109.28     12.96 o 
  -5   8  12       55.40       44.47     11.08 o 
  -4   8  12      264.29      292.94     11.92 o 
  -3   8  12       48.49       68.31      8.47 o 
  -2   8  12     1162.16     1177.12     20.05 o 
  -1   8  12      351.39      371.16     25.28 o 
   0   8  12      580.64      571.17     21.87 o 
   1   8  12      519.65      519.14     22.15 o 
   2   8  12      318.80      354.16     15.90 o 
   3   8  12      925.42      859.02     23.22 o 
   4   8  12        2.06       -4.63     10.90 o 
   5   8  12       83.69       74.99     13.99 o 
  -5   9  12      147.71      169.20     13.81 o 
  -4   9  12      114.21      142.42     12.40 o 
  -3   9  12        8.18       -5.87      9.49 o 
  -2   9  12      183.51      189.86     16.40 o 
  -1   9  12      867.67      908.59     27.04 o 
   0   9  12      314.56      381.74     21.07 o 
   1   9  12       13.74       24.66     26.68 o 
   2   9  12       51.19       55.48     14.85 o 
   3   9  12       65.48       28.29     14.29 o 
   4   9  12      328.79      344.01     29.48 o 
   5   9  12      291.48      327.27     18.86 o 
  -4  10  12      147.73      160.69     26.37 o 
  -3  10  12      729.49      763.82     39.21 o 
  -2  10  12       52.42       73.53     21.41 o 
  -1  10  12        3.83       10.80     20.82 o 
   0  10  12      297.87      303.81     30.10 o 
   2  10  12      528.07      360.32     29.03 o 
   3  10  12       37.21       17.77     24.89 o 
  -2  11  12       90.24      105.47     26.47 o 
  -1  11  12       22.64       34.71     22.25 o 
   0  11  12      153.83       17.96     13.00 o 
   1  11  12      105.06       88.18     24.71 o 
  -8   1  13       46.83       32.73      9.81 o 
  -7   1  13        6.76       11.56      5.90 o 
  -6   1  13       11.05       13.98      3.49 o 
  -5   1  13        1.31        1.33      2.56 o 
  -4   1  13       92.88      103.16      3.27 o 
  -3   1  13      550.53      552.22      5.97 o 
  -2   1  13      307.53      348.80      6.98 o 
  -1   1  13      229.83      282.27      5.23 o 
   0   1  13      164.05      216.97      5.26 o 
   1   1  13       32.15       44.60      2.59 o 
   2   1  13      361.30      436.17      6.67 o 
   3   1  13      127.55      144.63      4.86 o 
   4   1  13        0.08       -0.50      3.38 o 
   5   1  13       16.34        9.64      5.29 o 
   6   1  13        1.55       -0.58      4.85 o 
   7   1  13       52.58       56.45      7.82 o 
   8   1  13       24.08       54.36     19.89 o 
  -9   2  13        4.03        7.88     11.55 o 
  -8   2  13      128.34      137.94     10.10 o 
  -7   2  13       57.45       79.68      8.33 o 
  -6   2  13        3.49        5.76      5.14 o 
  -5   2  13        0.42        3.12      3.63 o 
  -4   2  13       30.85       33.77      2.68 o 
  -3   2  13       98.21       90.74      6.80 o 
  -2   2  13       90.18       85.79      3.45 o 
  -1   2  13     1068.05     1095.95     17.46 o 
   0   2  13      862.58      901.49     12.73 o 
   1   2  13      476.16      487.52      7.03 o 
   2   2  13        0.27        1.39      3.16 o 
   3   2  13      410.28      415.38      8.09 o 
   4   2  13      291.17      254.32      6.87 o 
   5   2  13      228.07      196.67      6.40 o 
   6   2  13        4.95        3.98      4.99 o 
   7   2  13        5.69       -4.95     16.48 o 
   8   2  13        0.08       -2.41     13.11 o 
  -9   3  13       34.57       22.89     12.33 o 
  -8   3  13        0.17      -10.53     10.53 o 
  -7   3  13        3.95        7.51      7.71 o 
  -6   3  13        3.60        4.28      5.52 o 
  -5   3  13        4.12        8.35      4.75 o 
  -4   3  13     2899.04     2790.23     40.82 o 
  -3   3  13      177.12      175.46      5.38 o 
  -2   3  13      589.26      658.68      9.90 o 
  -1   3  13        2.04        5.54      3.27 o 
   0   3  13       37.85       46.21      2.45 o 
   1   3  13      493.86      528.73      7.70 o 
   2   3  13       23.42       37.29      3.26 o 
   3   3  13       83.00       81.99      4.57 o 
   4   3  13       62.41       63.33      5.01 o 
   5   3  13       32.21       39.49      4.97 o 
   6   3  13        1.31        0.18      3.81 o 
   7   3  13       31.39       52.14     14.79 o 
   8   3  13        1.99       -5.62     13.66 o 
  -8   4  13        7.70        0.84     11.41 o 
  -7   4  13       13.62       30.43      8.69 o 
  -6   4  13        0.51       -0.14      6.01 o 
  -5   4  13        1.71        0.41      5.97 o 
  -4   4  13       99.23      107.32      6.62 o 
  -3   4  13       56.36       55.37      5.48 o 
  -2   4  13       34.08       47.15      3.51 o 
  -1   4  13       29.04       44.03      3.28 o 
   0   4  13       32.60       39.83      3.47 o 
   1   4  13       66.91       87.44      3.72 o 
   2   4  13        0.96        4.10      3.23 o 
   3   4  13      187.01      193.26      6.51 o 
   4   4  13       18.31       18.47      4.69 o 
   5   4  13        6.00        3.40      5.34 o 
   6   4  13        3.68        6.72      6.65 o 
   7   4  13        3.34       -0.26     12.53 o 
  -8   5  13       31.60       14.89     12.21 o 
  -7   5  13        0.27       -5.14      8.23 o 
  -6   5  13       28.18       38.39      8.21 o 
  -5   5  13      266.64      262.58     12.81 o 
  -4   5  13       22.94       26.84      6.19 o 
  -3   5  13        3.38        0.66      5.21 o 
  -2   5  13      538.73      525.39     11.77 o 
  -1   5  13       10.95        9.88      4.74 o 
   0   5  13       92.35       98.34      4.66 o 
   1   5  13      244.91      245.00      6.25 o 
   2   5  13      607.40      606.71     12.14 o 
   3   5  13      978.95      997.26     15.02 o 
   4   5  13       25.66       28.23      5.90 o 
   5   5  13      217.87      201.40      9.11 o 
   6   5  13        0.24      -10.07     11.69 o 
   7   5  13       15.60        6.87     13.48 o 
  -8   6  13       33.32       34.28     21.52 o 
  -7   6  13       10.72       -4.43     11.20 o 
  -6   6  13      348.04      317.97     18.46 o 
  -5   6  13       86.34       85.99      8.55 o 
  -4   6  13      332.66      322.97     12.18 o 
  -3   6  13        6.88       18.19      6.28 o 
  -2   6  13      421.38      416.42     11.52 o 
  -1   6  13      247.02      243.19     10.73 o 
   0   6  13       10.69       12.45      6.12 o 
   1   6  13        3.84        6.30      4.49 o 
   2   6  13       44.29       47.76      5.12 o 
   3   6  13      598.76      592.74     11.88 o 
   4   6  13       56.57       50.54      6.83 o 
   5   6  13        0.63        6.67      7.07 o 
   6   6  13        5.20       11.46     12.75 o 
   7   6  13       10.64       10.23     14.24 o 
  -7   7  13        9.39        8.04     11.73 o 
  -6   7  13       19.66       34.98     11.26 o 
  -5   7  13       10.79       10.87      8.39 o 
  -4   7  13        1.80        0.37      7.54 o 
  -3   7  13       15.55       39.57      7.52 o 
  -2   7  13      333.95      328.73     11.76 o 
  -1   7  13       40.09       57.98     11.61 o 
   0   7  13       31.26       43.35      7.91 o 
   1   7  13      181.82      191.81     14.67 o 
   2   7  13       18.37        8.61      7.97 o 
   3   7  13        7.25        3.86      7.17 o 
   4   7  13       38.09       31.99      6.55 o 
   5   7  13       18.84       19.05     10.18 o 
   6   7  13       21.57        8.74     13.38 o 
  -6   8  13        1.62        2.87     11.78 o 
  -5   8  13        8.10        0.78     10.69 o 
  -4   8  13       22.30       14.20      9.79 o 
  -3   8  13      558.21      535.03     14.78 o 
  -2   8  13        9.89       29.29      7.62 o 
  -1   8  13      127.25      111.61     13.79 o 
   0   8  13        1.08        8.76     12.35 o 
   1   8  13       18.26       34.91     13.28 o 
   2   8  13      221.37      197.09     16.87 o 
   3   8  13      161.23      151.07     10.07 o 
   4   8  13        2.33      -10.45     13.63 o 
   5   8  13       27.80       38.86     19.24 o 
  -5   9  13       24.10       36.03     11.75 o 
  -4   9  13      298.59      280.62     21.04 o 
  -3   9  13       24.74       12.49      9.86 o 
  -2   9  13       75.74       67.14     13.74 o 
  -1   9  13        9.51       21.83     13.49 o 
   0   9  13       95.44       73.73     14.37 o 
   1   9  13        1.10       -1.56     16.83 o 
   2   9  13        0.97       -4.26     14.31 o 
   3   9  13       14.82      -10.96     22.58 o 
  -4  10  13        6.57       22.63     20.98 o 
  -3  10  13       34.06       11.05     20.23 o 
  -2  10  13       12.63       18.89     20.15 o 
  -1  10  13       41.99       34.76     21.41 o 
   0  10  13      139.11      145.38     25.81 o 
   1  10  13        0.39        1.89     22.04 o 
   2  10  13       49.38       46.76     20.77 o 
   3  10  13       29.29       16.03     20.51 o 
  -1  11  13       29.91       33.43     22.87 o 
   0  11  13       16.73       34.73     21.88 o 
  -7   0  14     1273.92     1298.13     23.89 o 
  -6   0  14     1022.06     1060.50     18.40 o 
  -5   0  14        6.16        2.95      3.66 o 
  -4   0  14      199.01      216.33      5.80 o 
  -3   0  14     7186.10     6766.25     77.65 o 
  -2   0  14    26524.84    27526.48    356.98 o 
  -1   0  14     3570.41     3468.95     46.70 o 
   0   0  14      269.17      257.54      5.92 o 
   1   0  14      608.65      579.98     10.36 o 
   2   0  14     3652.22     3654.38     49.34 o 
   3   0  14     6011.63     6304.51     83.36 o 
   4   0  14     1363.25     1412.58     23.10 o 
   5   0  14       24.37       45.99      6.63 o 
   6   0  14      939.95      988.41     19.97 o 
   7   0  14       30.64       32.47     10.98 o 
   8   0  14      319.84      321.97     25.57 o 
  -8   1  14      313.92      319.83     32.56 o 
  -7   1  14       27.06       25.87      7.09 o 
  -6   1  14      769.30      788.41     10.12 o 
  -5   1  14     2209.17     2216.10     18.85 o 
  -4   1  14     3782.83     3677.59     29.09 o 
  -3   1  14     1761.34     1727.88     15.23 o 
  -2   1  14      334.76      368.69      5.81 o 
  -1   1  14      375.86      314.60      5.66 o 
   0   1  14     3500.71     3501.74     40.86 o 
   1   1  14     4757.62     4769.31     48.81 o 
   2   1  14      314.10      315.93      5.86 o 
   3   1  14      705.00      704.81     10.40 o 
   4   1  14     2533.37     2535.81     26.13 o 
   5   1  14     3895.07     3935.66     39.17 o 
   6   1  14     1959.11     2000.58     22.82 o 
   7   1  14       85.46       79.27      9.90 o 
   8   1  14       59.75       78.19     20.52 o 
  -9   2  14        5.38       -7.05     14.22 o 
  -8   2  14       66.89       95.78      9.65 o 
  -7   2  14      806.76      856.23     17.02 o 
  -6   2  14      837.69      827.37     15.74 o 
  -5   2  14      149.43      155.63      5.29 o 
  -4   2  14     2983.87     2969.23     29.59 o 
  -3   2  14     2909.17     2820.22     27.72 o 
  -2   2  14     4194.53     4043.08     35.31 o 
  -1   2  14     3160.98     3010.23     35.33 o 
   0   2  14      688.41      770.60      9.15 o 
   1   2  14     6387.18     6907.96     65.04 o 
   2   2  14     7280.57     7300.97     83.24 o 
   3   2  14     2213.63     2151.36     22.29 o 
   4   2  14      811.27      898.36     12.14 o 
   5   2  14        0.28        4.47      4.34 o 
   6   2  14      936.51      948.42     13.91 o 
   7   2  14     1216.72     1247.76     31.40 o 
   8   2  14      563.23      616.84     36.80 o 
  -9   3  14      307.79      360.62     29.90 o 
  -8   3  14      299.09      327.73     15.56 o 
  -7   3  14       36.97       48.93      8.48 o 
  -6   3  14      323.58      320.66     11.38 o 
  -5   3  14     1272.74     1278.93     17.30 o 
  -4   3  14    10226.35     9821.20    131.14 o 
  -3   3  14      768.30      718.92     10.94 o 
  -2   3  14       89.69       84.98      3.91 o 
  -1   3  14     1961.30     1889.65     24.15 o 
   0   3  14     3631.19     3485.23     33.79 o 
   1   3  14     3737.51     3644.60     35.62 o 
   2   3  14      410.87      396.26      7.38 o 
   3   3  14      301.63      283.39      7.57 o 
   4   3  14     1234.24     1262.21     17.11 o 
   5   3  14     3222.03     3097.05     32.31 o 
   6   3  14      730.24      738.51     15.09 o 
   7   3  14       51.15       87.85     13.87 o 
   8   3  14      174.73      205.70     39.97 o 
  -8   4  14      222.48      230.04     14.42 o 
  -7   4  14      594.92      616.76     16.05 o 
  -6   4  14      333.68      356.76     12.62 o 
  -5   4  14      323.08      328.22     11.35 o 
  -4   4  14      335.24      325.54     10.35 o 
  -3   4  14     2048.44     2069.86     27.58 o 
  -2   4  14     3982.47     3895.95     41.84 o 
  -1   4  14     2482.22     2373.99     29.87 o 
   0   4  14      452.15      462.23      7.21 o 
   1   4  14      274.99      256.76      6.06 o 
   2   4  14      609.41      605.84      9.48 o 
   3   4  14     5382.71     5320.06     56.40 o 
   4   4  14     1027.93     1031.88     15.17 o 
   5   4  14       59.75       61.57      6.18 o 
   6   4  14      318.99      307.19     10.55 o 
   7   4  14      526.75      559.41     28.60 o 
  -8   5  14       86.79      111.57     22.22 o 
  -7   5  14        4.26        3.44      5.97 o 
  -6   5  14      926.14      936.11     24.18 o 
  -5   5  14      884.64      854.47     40.67 o 
  -4   5  14     1471.98     1436.58     22.01 o 
  -3   5  14      333.51      336.60     14.75 o 
  -2   5  14       88.06      102.58      7.00 o 
  -1   5  14     1112.64     1105.40     19.97 o 
   0   5  14     4087.87     3870.90     47.09 o 
   1   5  14     3843.15     3714.92     36.96 o 
   2   5  14      211.83      196.27      6.42 o 
   3   5  14     3621.90     3520.33     43.52 o 
   4   5  14      820.40      833.67     15.36 o 
   5   5  14     1131.06     1100.72     19.00 o 
   6   5  14      787.77      781.74     58.77 o 
   7   5  14       24.56       32.06     13.97 o 
  -7   6  14      251.23      270.99     14.96 o 
  -6   6  14      859.52      880.61     38.72 o 
  -5   6  14       26.36       25.36      7.97 o 
  -4   6  14      656.61      640.40     14.78 o 
  -3   6  14      895.56      843.43     16.06 o 
  -2   6  14     1811.69     1844.37     25.97 o 
  -1   6  14     1616.16     1619.42     27.23 o 
   0   6  14      214.53      211.52     10.49 o 
   1   6  14      537.52      545.21     12.45 o 
   2   6  14     1021.24      972.90     14.71 o 
   3   6  14     1272.88     1267.85     18.13 o 
   4   6  14      648.68      671.91     14.30 o 
   5   6  14       18.92       26.11      7.48 o 
   6   6  14      182.72      192.64     23.68 o 
  -7   7  14        4.77        2.83     10.93 o 
  -6   7  14       30.84       26.91     11.32 o 
  -5   7  14      411.58      411.43     16.63 o 
  -4   7  14      898.16      888.50     17.70 o 
  -3   7  14     1951.56     1906.50     27.80 o 
  -2   7  14      108.38      110.31      8.06 o 
  -1   7  14      399.85      437.88     14.59 o 
   0   7  14      534.23      578.78     16.00 o 
   1   7  14     1143.76     1105.69     29.04 o 
   2   7  14      273.81      252.81     10.66 o 
   3   7  14       28.22       18.70      7.53 o 
   4   7  14      396.80      379.97     15.35 o 
   5   7  14     1081.56     1130.81     38.81 o 
   6   7  14      267.18      313.82     19.49 o 
  -6   8  14      171.21      169.22     14.23 o 
  -5   8  14        3.30       -7.04     10.84 o 
  -4   8  14       79.25       86.43     11.24 o 
  -3   8  14      958.80     1006.93     19.21 o 
  -2   8  14      908.68      896.44     17.53 o 
  -1   8  14      600.91      558.69     22.08 o 
   0   8  14      190.94      176.61     16.27 o 
   1   8  14      262.83      275.75     33.78 o 
   2   8  14      648.90      672.46     46.83 o 
   3   8  14     1064.04     1020.59     36.90 o 
   4   8  14      220.00      222.22     14.91 o 
   5   8  14      249.48      241.96     18.44 o 
  -5   9  14      209.39      205.52     14.88 o 
  -4   9  14      177.45      219.14     19.29 o 
  -3   9  14      160.24      164.00     12.28 o 
  -2   9  14       24.13       40.11     20.40 o 
  -1   9  14       92.12       89.90     14.99 o 
   0   9  14      422.32      486.44     27.18 o 
   1   9  14      399.34      419.22     22.80 o 
   2   9  14       73.34       81.25     34.59 o 
   3   9  14       88.01       65.78     25.39 o 
  -4  10  14        4.08      -18.35     20.53 o 
  -3  10  14       44.84       51.89     21.33 o 
  -2  10  14      490.67      564.94     35.82 o 
  -1  10  14      551.61      578.78     35.95 o 
   0  10  14        1.59       11.60     20.08 o 
   1  10  14        9.70       18.75     22.66 o 
   2  10  14      328.74      349.80     33.22 o 
   3  10  14      104.84        3.20     23.34 o 
  -8   1  15       49.78       51.34     12.70 o 
  -7   1  15        5.32       11.53      7.06 o 
  -6   1  15        1.20        2.76      4.54 o 
  -5   1  15       57.14       68.28      4.01 o 
  -4   1  15      335.05      312.89      5.16 o 
  -3   1  15       52.89       59.89      2.34 o 
  -2   1  15      365.45      433.83      6.91 o 
  -1   1  15       18.98       47.91      2.71 o 
   0   1  15        0.47       15.50      2.63 o 
   1   1  15       21.85       36.93      2.46 o 
   2   1  15      653.54      702.24      9.14 o 
   3   1  15      362.20      392.56      7.77 o 
   4   1  15        3.10        3.41      4.89 o 
   5   1  15        6.09        3.02      4.37 o 
   6   1  15        2.54       12.09      5.23 o 
   7   1  15        8.31       -3.96     12.04 o 
   8   1  15       71.15       73.28     20.95 o 
  -9   2  15        1.48        4.89     14.61 o 
  -8   2  15        0.00       -6.36     17.42 o 
  -7   2  15        0.06       -1.72      7.37 o 
  -6   2  15       48.43       45.57      6.85 o 
  -5   2  15       59.82       65.68      4.42 o 
  -4   2  15        0.35       10.51      3.21 o 
  -3   2  15       45.32       51.71      2.55 o 
  -2   2  15       86.06       84.31      2.72 o 
  -1   2  15       11.54       14.03      2.43 o 
   0   2  15      432.00      482.49      9.00 o 
   1   2  15      766.30      798.41      9.96 o 
   2   2  15      213.56      209.94      7.15 o 
   3   2  15       62.76       57.80      4.33 o 
   4   2  15       15.37       23.21      4.06 o 
   5   2  15       43.10       36.89      4.89 o 
   6   2  15       40.07       44.14      5.65 o 
   7   2  15        0.42       -8.42     13.52 o 
   8   2  15        7.18      -14.83     14.83 o 
  -8   3  15        0.28       -5.31     12.20 o 
  -7   3  15        0.31        5.79      8.07 o 
  -6   3  15      266.48      267.05     10.37 o 
  -5   3  15      252.74      251.09      9.31 o 
  -4   3  15        6.12       27.66      6.03 o 
  -3   3  15        1.65        5.55      3.45 o 
  -2   3  15       42.80       54.68      5.21 o 
  -1   3  15      185.32      178.01      4.46 o 
   0   3  15       84.59       92.22      3.15 o 
   1   3  15      643.57      699.61      9.48 o 
   2   3  15      399.33      392.68      7.97 o 
   3   3  15        3.25        8.93      3.90 o 
   4   3  15      491.43      423.88      8.77 o 
   5   3  15       14.97       22.17      5.07 o 
   6   3  15        7.22        8.72      5.35 o 
   7   3  15       97.33      106.59     14.55 o 
  -8   4  15      116.24      124.35     13.26 o 
  -7   4  15        0.79       -3.37      8.50 o 
  -6   4  15      320.59      325.61     12.05 o 
  -5   4  15        0.73       -0.45      6.31 o 
  -4   4  15      228.94      216.65      8.44 o 
  -3   4  15        0.63       13.43      5.07 o 
  -2   4  15      174.44      180.27      5.88 o 
  -1   4  15      264.99      246.77      8.16 o 
   0   4  15      317.37      330.01      9.75 o 
   1   4  15       46.40       49.83      3.47 o 
   2   4  15       17.87       22.59      3.66 o 
   3   4  15        6.24       10.54      4.32 o 
   4   4  15        0.85       -1.19      4.79 o 
   5   4  15       18.66       14.29      5.74 o 
   6   4  15        0.51       -5.21      7.48 o 
   7   4  15        0.08       -2.98     12.93 o 
  -8   5  15       54.36       56.27     13.03 o 
  -7   5  15       78.70       81.11     14.68 o 
  -6   5  15        0.17        4.55      8.05 o 
  -5   5  15        3.79        4.40      7.02 o 
  -4   5  15       92.67      100.59      7.53 o 
  -3   5  15        8.84       17.91      5.86 o 
  -2   5  15       69.80       64.87      6.02 o 
  -1   5  15       48.57       70.99      6.96 o 
   0   5  15      471.70      449.91     10.57 o 
   1   5  15       44.49       47.40      5.71 o 
   2   5  15       88.35      107.59      5.11 o 
   3   5  15      874.62      860.13     16.04 o 
   4   5  15      115.32      114.66      7.35 o 
   5   5  15        1.39        0.02      6.64 o 
   6   5  15       26.41       28.46     12.57 o 
   7   5  15       10.88       11.04     13.93 o 
  -7   6  15       24.28       32.68     11.93 o 
  -6   6  15        8.63        5.23     10.03 o 
  -5   6  15        1.00       -0.44      7.76 o 
  -4   6  15      264.20      251.76     10.14 o 
  -3   6  15      138.36      139.54      8.96 o 
  -2   6  15       37.12       44.18      6.67 o 
  -1   6  15       83.87       83.36      8.02 o 
   0   6  15        2.12        6.96      6.78 o 
   1   6  15        4.80       15.09      5.67 o 
   2   6  15     1758.82     1727.06     25.33 o 
   3   6  15      218.68      233.47      8.33 o 
   4   6  15        0.66       -3.49      6.24 o 
   5   6  15        4.92        0.38      7.23 o 
   6   6  15        6.13        3.91     12.83 o 
  -7   7  15       27.67       22.33      9.18 o 
  -6   7  15        8.80       -8.28     11.13 o 
  -5   7  15       59.45       50.78     10.77 o 
  -4   7  15      440.90      410.24     19.58 o 
  -3   7  15      392.30      391.99     13.06 o 
  -2   7  15      140.18      133.00     10.05 o 
  -1   7  15       11.13       15.02      8.81 o 
   0   7  15      102.37      114.71      9.38 o 
   1   7  15      133.68      136.49     14.54 o 
   2   7  15       71.26       58.38     11.13 o 
   3   7  15      126.32      131.01     11.05 o 
   4   7  15        0.32       -8.81      8.88 o 
   5   7  15        8.17       -0.09     11.97 o 
   6   7  15        5.43       18.60     18.20 o 
  -6   8  15       59.94       49.81     12.75 o 
  -5   8  15       73.69       64.05     11.64 o 
  -4   8  15       16.09       17.02     10.22 o 
  -3   8  15       40.21       50.96      8.67 o 
  -2   8  15       10.64       15.57      7.79 o 
  -1   8  15      210.25      196.31     17.92 o 
   0   8  15       65.24       77.83     14.07 o 
   1   8  15       24.58       38.02     22.92 o 
   2   8  15       77.84       64.00     15.03 o 
   3   8  15      117.72      108.68     11.52 o 
   4   8  15        0.25       10.83     16.03 o 
   5   8  15       33.23       22.33     18.35 o 
  -5   9  15        6.32        7.73     11.91 o 
  -4   9  15       86.25       84.47     12.29 o 
  -3   9  15        1.73        9.12     10.22 o 
  -2   9  15      105.22      103.83     22.63 o 
  -1   9  15        0.99       -6.42     13.38 o 
   0   9  15       10.74       12.46     13.80 o 
   1   9  15       31.29       42.66     25.28 o 
   2   9  15        8.12       -0.88     21.35 o 
   3   9  15       92.61       49.33     25.28 o 
  -4  10  15      122.31       88.51     23.41 o 
  -3  10  15       34.32       33.83     21.22 o 
  -2  10  15       61.94       65.20     22.14 o 
  -1  10  15       12.84       30.43     21.01 o 
   0  10  15       19.01       37.16     21.23 o 
   1  10  15        7.53       38.98     22.90 o 
   2  10  15        0.97      -11.80     22.85 o 
  -7   0  16      476.99      520.92     27.41 o 
  -6   0  16      755.74      763.88     21.25 o 
  -5   0  16     1546.18     1545.72     21.49 o 
  -4   0  16        5.77       15.89      3.84 o 
  -3   0  16      580.70      614.08     11.42 o 
  -2   0  16     1129.23     1024.98     15.88 o 
  -1   0  16     4611.87     4559.34     61.05 o 
   0   0  16     5132.79     5310.36     69.22 o 
   1   0  16      717.87      734.36     12.65 o 
   2   0  16      400.73      420.37      9.72 o 
   3   0  16     4648.22     4487.07     60.86 o 
   4   0  16      323.13      490.80     20.95 o 
   5   0  16     1029.08     1069.19     20.37 o 
   6   0  16      244.45      320.93     12.93 o 
   7   0  16      537.56      543.30     32.89 o 
   8   0  16      855.52      841.20     40.47 o 
  -8   1  16     1033.75     1010.55     29.20 o 
  -7   1  16      538.58      534.23     20.82 o 
  -6   1  16       16.79       16.83      4.89 o 
  -5   1  16       12.51       16.95      4.11 o 
  -4   1  16     8498.83     8361.71     67.36 o 
  -3   1  16     3267.38     3205.24     28.66 o 
  -2   1  16      365.29      304.70      6.08 o 
  -1   1  16      135.18      131.52      4.18 o 
   0   1  16     4362.72     4329.68     86.99 o 
   1   1  16     7100.82     7081.89     71.69 o 
   2   1  16     5639.56     5610.87     52.56 o 
   3   1  16      572.52      616.91      9.93 o 
   4   1  16      108.71      135.10      7.00 o 
   5   1  16     1754.75     1739.93     20.14 o 
   6   1  16     1336.66     1349.81     17.53 o 
   7   1  16      837.86      880.68     27.22 o 
   8   1  16       25.37       51.98     21.04 o 
  -9   2  16       39.38       28.74     14.97 o 
  -8   2  16       29.36       28.95     13.40 o 
  -7   2  16      410.82      411.58     13.83 o 
  -6   2  16     1524.46     1585.15     27.37 o 
  -5   2  16      720.08      759.28     12.47 o 
  -4   2  16      378.50      371.74      8.46 o 
  -3   2  16      166.82      143.58      4.55 o 
  -2   2  16     8428.32     8526.33     86.50 o 
  -1   2  16     7804.67     7764.20    106.79 o 
   0   2  16     7825.71     7945.49     74.35 o 
   1   2  16      158.23      144.12      4.62 o 
   2   2  16       14.07       15.66      3.91 o 
   3   2  16     2456.06     2490.48     28.15 o 
   4   2  16     3931.00     3875.07     38.35 o 
   5   2  16      557.45      556.68     10.24 o 
   6   2  16       44.49       49.32      5.95 o 
   7   2  16       87.72       97.02     13.98 o 
   8   2  16      297.96      291.88     27.51 o 
  -8   3  16      701.00      697.62     23.33 o 
  -7   3  16      319.19      337.26     12.98 o 
  -6   3  16       13.19       22.72      7.19 o 
  -5   3  16      323.16      331.96     11.21 o 
  -4   3  16      639.75      630.32     14.62 o 
  -3   3  16     2619.68     2509.56     28.31 o 
  -2   3  16      475.80      436.10      8.32 o 
  -1   3  16        1.48        5.26      2.60 o 
   0   3  16     2348.41     2331.27     25.92 o 
   1   3  16     7835.78     7667.10     72.37 o 
   2   3  16      392.66      391.51      8.15 o 
   3   3  16      198.58      221.15      6.88 o 
   4   3  16       11.69       15.09      4.37 o 
   5   3  16     1412.85     1413.05     17.78 o 
   6   3  16     1863.60     1898.80     30.03 o 
   7   3  16      473.80      541.71     26.65 o 
  -8   4  16        4.44       -1.22     11.72 o 
  -7   4  16      220.02      224.13     11.25 o 
  -6   4  16     1325.63     1341.28     22.29 o 
  -5   4  16     2399.49     2329.90     31.85 o 
  -4   4  16       53.01       64.56      6.43 o 
  -3   4  16      495.05      459.41     15.66 o 
  -2   4  16     3335.61     3276.62     36.00 o 
  -1   4  16     5297.91     5096.69     60.39 o 
   0   4  16     2862.29     2744.45     30.26 o 
   1   4  16       68.96       69.54      3.92 o 
   2   4  16     2012.83     1968.35     21.56 o 
   3   4  16      645.69      624.83     11.20 o 
   4   4  16     1618.94     1594.17     20.82 o 
   5   4  16      369.72      386.21     10.47 o 
   6   4  16       56.05       74.04     10.09 o 
   7   4  16      490.69      482.26     22.37 o 
  -8   5  16      290.86      292.47     21.65 o 
  -7   5  16      130.13      145.06     15.45 o 
  -6   5  16       99.47      106.88      9.50 o 
  -5   5  16      304.60      303.39     11.65 o 
  -4   5  16     1428.16     1427.45     22.19 o 
  -3   5  16     1118.53     1099.48     18.22 o 
  -2   5  16      505.10      492.53     12.05 o 
  -1   5  16        2.24       16.77      6.31 o 
   0   5  16      121.41      133.85      6.40 o 
   1   5  16     3562.70     3473.74     43.52 o 
   2   5  16     5299.52     5064.15     50.44 o 
   3   5  16      307.13      309.08      9.84 o 
   4   5  16        2.10        0.23      5.82 o 
   5   5  16      691.41      689.61     16.80 o 
   6   5  16      782.86      844.82     26.03 o 
   7   5  16      108.67      111.04     15.84 o 
  -7   6  16      212.39      231.77     19.01 o 
  -6   6  16      671.29      648.60     23.52 o 
  -5   6  16      664.42      694.54     16.27 o 
  -4   6  16      111.33      106.82      8.60 o 
  -3   6  16      437.64      446.79     12.78 o 
  -2   6  16     1086.20     1106.54     18.63 o 
  -1   6  16     3148.44     2976.76     44.69 o 
   0   6  16      846.44      847.05     18.82 o 
   1   6  16       33.10       24.23      7.54 o 
   2   6  16       21.48       26.90      8.33 o 
   3   6  16     1237.90     1206.37     18.05 o 
   4   6  16     1054.54     1038.86     18.22 o 
   5   6  16      152.77      157.83     10.39 o 
   6   6  16       19.54       12.58     13.20 o 
  -7   7  16      260.41      279.52     35.46 o 
  -6   7  16       63.94       48.46     12.01 o 
  -5   7  16        4.44        2.45     10.36 o 
  -4   7  16      405.07      428.61     14.06 o 
  -3   7  16     1168.86     1204.20     20.80 o 
  -2   7  16      267.66      288.55     10.90 o 
  -1   7  16        6.80        9.90      8.26 o 
   0   7  16     1254.26     1209.31     23.74 o 
   1   7  16     1561.52     1578.75     36.71 o 
   2   7  16      499.40      524.38     16.34 o 
   3   7  16        3.98       13.11      9.35 o 
   4   7  16       83.25       65.20     12.64 o 
   5   7  16      271.26      307.42     20.84 o 
   6   7  16      639.55      695.38     25.59 o 
  -6   8  16       90.66      103.46     13.58 o 
  -5   8  16      218.06      234.50     14.43 o 
  -4   8  16      185.67      176.74     12.87 o 
  -3   8  16      186.54      194.34     10.75 o 
  -2   8  16      390.59      379.89     15.52 o 
  -1   8  16      730.76      797.59     19.97 o 
   0   8  16      822.82      841.67     31.34 o 
   1   8  16       96.70      103.62     28.87 o 
   2   8  16       11.91        3.20     13.83 o 
   3   8  16      599.52      585.01     90.04 o 
   4   8  16      416.98      412.94     26.46 o 
   5   8  16       72.05       52.08     19.26 o 
  -5   9  16       19.79       26.62     12.13 o 
  -4   9  16      645.48      686.58     20.59 o 
  -3   9  16      470.88      447.00     17.51 o 
  -2   9  16       99.17       97.71     23.18 o 
  -1   9  16      135.46      118.73     24.20 o 
   0   9  16       34.95       46.70     14.74 o 
   1   9  16      625.19      687.25     39.48 o 
   2   9  16      661.76      633.14     39.20 o 
   3   9  16       36.26       14.85     24.46 o 
  -3  10  16       20.70       12.59     21.27 o 
  -2  10  16      110.16      181.25     28.54 o 
  -1  10  16      473.14      489.27     34.95 o 
   0  10  16       72.32       91.14     24.89 o 
   1  10  16       27.95       34.13     22.60 o 
   2  10  16      124.95      145.42     28.40 o 
  -8   1  17        5.88        5.65     12.27 o 
  -7   1  17       20.65       19.56     11.11 o 
  -6   1  17        7.77        5.24      6.15 o 
  -5   1  17     2225.45     2254.66     24.07 o 
  -4   1  17      149.47      160.33      5.82 o 
  -3   1  17      111.80      133.47      4.06 o 
  -2   1  17      187.13      198.78      5.46 o 
  -1   1  17        0.44        8.17      2.47 o 
   0   1  17      210.05      292.55      6.26 o 
   1   1  17       14.82       26.19      4.72 o 
   2   1  17       30.18       32.39      3.12 o 
   3   1  17       19.17       18.66      3.50 o 
   4   1  17        1.67        4.99      3.96 o 
   5   1  17        6.00        6.70      4.66 o 
   6   1  17      101.90      121.59      6.70 o 
   7   1  17       35.20       38.62     13.30 o 
  -9   2  17        1.87      -11.55     19.48 o 
  -8   2  17        4.09       -9.64     12.98 o 
  -7   2  17        5.29       11.74      9.04 o 
  -6   2  17        3.47        4.47      6.55 o 
  -5   2  17      101.42      116.32      7.00 o 
  -4   2  17      192.12      190.32      6.99 o 
  -3   2  17      294.54      307.02      7.60 o 
  -2   2  17      297.58      314.04      6.40 o 
  -1   2  17       18.66       31.10      5.08 o 
   0   2  17        5.31       17.22      3.53 o 
   1   2  17       58.85       60.81      3.31 o 
   2   2  17      177.62      176.62      7.17 o 
   3   2  17        0.26        1.01      3.86 o 
   4   2  17        1.39        9.24      4.62 o 
   5   2  17       56.74       41.50      5.04 o 
   6   2  17      237.03      252.11      9.72 o 
   7   2  17        0.27        2.85     12.88 o 
  -8   3  17        6.42       17.86     14.18 o 
  -7   3  17      133.79      155.66     13.46 o 
  -6   3  17        0.31       -6.94      6.94 o 
  -5   3  17      184.80      168.27      8.15 o 
  -4   3  17      120.44      125.67      7.77 o 
  -3   3  17       61.02       61.71      4.37 o 
  -2   3  17      379.61      376.60     24.17 o 
  -1   3  17      170.42      141.20      5.48 o 
   0   3  17      266.53      295.86      9.17 o 
   1   3  17     2170.54     2134.47     22.37 o 
   2   3  17       10.50       18.59      3.79 o 
   3   3  17        9.69       20.25      4.38 o 
   4   3  17        2.75       11.03      4.49 o 
   5   3  17       13.64       10.94      5.19 o 
   6   3  17        1.05       12.29      9.03 o 
   7   3  17        8.83        3.84     13.12 o 
  -8   4  17        9.02       -5.17     11.81 o 
  -7   4  17      168.36      199.00     14.68 o 
  -6   4  17      116.43      107.40      8.99 o 
  -5   4  17       95.34       96.67      7.86 o 
  -4   4  17       93.90       94.47      7.07 o 
  -3   4  17      427.54      415.08     11.30 o 
  -2   4  17      283.74      274.29      7.68 o 
  -1   4  17       26.30       32.69      4.54 o 
   0   4  17      331.66      381.19     17.14 o 
   1   4  17       18.42       27.75      3.86 o 
   2   4  17      847.99      846.65     12.72 o 
   3   4  17       12.33       20.10      4.72 o 
   4   4  17        0.02        2.38      5.16 o 
   5   4  17        0.70       -4.70      5.71 o 
   6   4  17        0.99       14.51     11.69 o 
   7   4  17        7.90        7.75     13.66 o 
  -8   5  17        0.44      -11.68     11.68 o 
  -7   5  17        2.89        4.10      9.54 o 
  -6   5  17       31.68       20.49      8.57 o 
  -5   5  17       20.96       28.81      7.61 o 
  -4   5  17       12.00       15.13      6.85 o 
  -3   5  17       94.45      107.00      7.46 o 
  -2   5  17        6.35       12.36      5.77 o 
  -1   5  17        2.55        3.54      6.26 o 
   0   5  17       88.38      104.24      6.19 o 
   1   5  17       16.54       14.88      6.49 o 
   2   5  17       20.05       25.12      4.95 o 
   3   5  17      107.12       91.90      6.71 o 
   4   5  17       31.50       30.11      6.46 o 
   5   5  17       31.60       29.27      7.39 o 
   6   5  17       19.73       20.38     12.99 o 
   7   5  17       73.03      121.20     16.14 o 
  -7   6  17       17.15       19.20     11.97 o 
  -6   6  17      184.38      183.64     12.79 o 
  -5   6  17       14.06       17.91      8.47 o 
  -4   6  17       96.21       97.55      8.70 o 
  -3   6  17        1.58       -2.71      6.84 o 
  -2   6  17        1.78        4.22      6.54 o 
  -1   6  17      645.11      565.58     15.80 o 
   0   6  17       16.71       14.55      8.61 o 
   1   6  17        1.24        2.61      5.94 o 
   2   6  17      150.59      151.51     10.00 o 
   3   6  17       78.87       91.11     17.06 o 
   4   6  17       65.70       71.30     10.02 o 
   5   6  17       10.66        6.98      8.21 o 
   6   6  17        1.68        9.81     13.46 o 
  -7   7  17       10.81        7.67      5.41 o 
  -6   7  17       64.30       61.71     12.38 o 
  -5   7  17        5.21        2.79     10.72 o 
  -4   7  17        8.86       28.43      8.69 o 
  -3   7  17        5.29       21.13      7.83 o 
  -2   7  17      120.53      117.30     10.15 o 
  -1   7  17       53.66       56.73      9.11 o 
   0   7  17        4.71       24.86      8.60 o 
   1   7  17       45.14       56.22     13.46 o 
   2   7  17      312.90      343.30     14.66 o 
   3   7  17      544.32      511.50     27.47 o 
   4   7  17      119.82      131.21     17.65 o 
   5   7  17        2.22      -16.55     16.55 o 
  -6   8  17        9.91       23.89     12.30 o 
  -5   8  17       14.63       15.13     11.26 o 
  -4   8  17      187.94      185.65     13.14 o 
  -3   8  17      260.97      249.70     11.56 o 
  -2   8  17       10.59       19.23      9.51 o 
  -1   8  17        1.14       11.95      9.28 o 
   0   8  17        1.80       -3.02     12.84 o 
   1   8  17        6.46       14.93     13.60 o 
   2   8  17       42.96       47.48     14.75 o 
   3   8  17        0.09       -9.96     22.63 o 
   4   8  17       44.56       15.70     16.51 o 
   5   8  17       10.60       -5.38     18.62 o 
  -5   9  17       32.92       39.61     12.20 o 
  -4   9  17      504.36      441.84     18.10 o 
  -3   9  17      198.57      201.30     13.43 o 
  -2   9  17       66.17       41.48     20.05 o 
  -1   9  17        8.07       11.40     19.61 o 
   0   9  17        0.93       14.78     19.93 o 
   1   9  17       71.70       35.97     22.03 o 
   2   9  17       91.92       72.18     24.21 o 
   3   9  17       54.95        0.33     24.46 o 
  -3  10  17        2.30      -20.28     20.28 o 
  -2  10  17       70.06       60.22     23.78 o 
  -1  10  17        3.39       22.95     21.40 o 
   0  10  17       21.08       12.18     21.32 o 
   1  10  17        4.13       -4.48     22.10 o 
   2  10  17        0.46       47.42     24.23 o 
  -7   0  18        2.97       -8.66     10.08 o 
  -6   0  18      708.61      722.72     29.22 o 
  -5   0  18     4206.33     4334.55     59.74 o 
  -4   0  18     1549.75     1566.13     24.60 o 
  -3   0  18      854.35      854.07     19.04 o 
  -2   0  18      325.47      349.10     10.85 o 
  -1   0  18     4263.15     4199.09     68.98 o 
   0   0  18     7812.46     7877.82    101.82 o 
   1   0  18     4056.74     3962.71     53.20 o 
   2   0  18        7.76        4.48      4.17 o 
   3   0  18      896.46      871.54     16.50 o 
   4   0  18     4089.81     3928.78     55.06 o 
   5   0  18     2820.67     2882.31     42.93 o 
   6   0  18      585.66      621.78     17.29 o 
   7   0  18        4.51       20.47     18.98 o 
  -8   1  18      508.62      570.45     23.22 o 
  -7   1  18      506.24      503.72     20.86 o 
  -6   1  18      552.79      564.33     14.01 o 
  -5   1  18      760.41      745.28     15.17 o 
  -4   1  18     1042.00     1045.13     14.37 o 
  -3   1  18     3577.24     3612.90     38.26 o 
  -2   1  18     1562.41     1451.44     16.98 o 
  -1   1  18     1223.76     1253.39     15.09 o 
   0   1  18       35.38       50.62      2.73 o 
   1   1  18     3817.42     3853.75     40.71 o 
   2   1  18     3695.95     3702.53     35.82 o 
   3   1  18     1989.38     2183.09     22.92 o 
   4   1  18     1728.42     1621.28     18.73 o 
   5   1  18       13.64       20.47      5.01 o 
   6   1  18      389.42      385.80      9.96 o 
   7   1  18      636.28      728.21     26.23 o 
  -8   2  18       47.79       41.00     14.13 o 
  -7   2  18       51.64       57.36      9.93 o 
  -6   2  18     1158.14     1181.66     22.79 o 
  -5   2  18     3427.47     3358.96     42.30 o 
  -4   2  18     1835.13     1762.92     21.48 o 
  -3   2  18     1043.38     1041.15     14.23 o 
  -2   2  18      151.72      168.90      4.86 o 
  -1   2  18     2229.20     2136.62     26.38 o 
   0   2  18     3387.74     3271.66     35.22 o 
   1   2  18     2195.01     2208.78     22.87 o 
   2   2  18      450.21      498.99     10.55 o 
   3   2  18     1285.14     1249.11     16.63 o 
   4   2  18     1598.83     1693.77     21.45 o 
   5   2  18     1867.39     1914.99     26.95 o 
   6   2  18       48.19       33.20      9.14 o 
   7   2  18        0.05        1.44     13.13 o 
  -8   3  18      404.23      421.08     22.87 o 
  -7   3  18      918.59      964.35     22.13 o 
  -6   3  18      335.21      326.66     11.91 o 
  -5   3  18      164.69      174.93      8.33 o 
  -4   3  18      932.99      897.71     17.82 o 
  -3   3  18     1911.75     1894.32     22.72 o 
  -2   3  18     2384.84     2399.78     34.95 o 
  -1   3  18     1195.09     1080.83     16.23 o 
   0   3  18        0.14        9.41      3.10 o 
   1   3  18     4499.69     4366.67     46.66 o 
   2   3  18     6355.37     6253.68     65.44 o 
   3   3  18     3269.46     3208.42     35.95 o 
   4   3  18      655.17      658.28     11.15 o 
   5   3  18       41.54       44.85      5.71 o 
   6   3  18      418.83      439.13     23.26 o 
   7   3  18      539.49      533.84     33.24 o 
  -8   4  18       15.08       37.16     15.65 o 
  -7   4  18        0.54        2.91     10.50 o 
  -6   4  18      698.32      749.58     16.78 o 
  -5   4  18     1305.65     1273.41     55.50 o 
  -4   4  18      973.40      912.10     16.67 o 
  -3   4  18      607.57      601.39     17.01 o 
  -2   4  18       42.55       53.98      4.85 o 
  -1   4  18     1177.97     1136.70     17.41 o 
   0   4  18     6609.50     6563.88     77.21 o 
   1   4  18       31.85       44.52      4.24 o 
   2   4  18      585.93      559.72     10.86 o 
   3   4  18       74.19       78.10      5.60 o 
   4   4  18     1477.97     1400.93     24.67 o 
   5   4  18     1171.87     1157.57     17.62 o 
   6   4  18      430.91      400.10     20.14 o 
   7   4  18       18.91       34.36     14.41 o 
  -8   5  18      370.33      395.98     26.74 o 
  -7   5  18      796.36      770.39     26.08 o 
  -6   5  18      325.14      328.92     12.86 o 
  -5   5  18      126.44      127.35      9.06 o 
  -4   5  18      558.33      529.07     13.49 o 
  -3   5  18     1508.94     1446.87     22.27 o 
  -2   5  18     2203.83     2140.49     33.68 o 
  -1   5  18      775.04      826.51     44.88 o 
   0   5  18      163.01      176.89      7.46 o 
   1   5  18     1600.12     1596.91     23.50 o 
   2   5  18     1166.68     1141.87     23.16 o 
   3   5  18     1990.24     1881.16     50.39 o 
   4   5  18      600.86      580.47     13.27 o 
   5   5  18      111.62      104.07      8.87 o 
   6   5  18      871.72      929.36     30.76 o 
  -7   6  18       29.75       29.63     11.88 o 
  -6   6  18       66.47       80.64     11.85 o 
  -5   6  18      773.92      805.73     17.62 o 
  -4   6  18     1582.03     1610.94     25.08 o 
  -3   6  18      103.59      104.15      8.39 o 
  -2   6  18       30.47       51.09     12.98 o 
  -1   6  18     1504.25     1455.34     36.49 o 
   0   6  18     1355.69     1358.19     25.36 o 
   1   6  18      675.12      668.52     14.64 o 
   2   6  18       81.06       69.67      9.07 o 
   3   6  18      159.79      159.75     12.70 o 
   4   6  18      868.55      841.23     46.53 o 
   5   6  18      541.72      556.62     30.41 o 
   6   6  18      110.73      124.16     15.37 o 
  -6   7  18      147.85      154.84     13.65 o 
  -5   7  18        0.71       -3.23     10.66 o 
  -4   7  18      143.95      178.79     10.75 o 
  -3   7  18      490.96      523.10     18.09 o 
  -2   7  18      575.76      540.95     21.47 o 
  -1   7  18       78.22      109.14     10.17 o 
   0   7  18      164.32      186.24     17.18 o 
   1   7  18      250.38      267.54     17.46 o 
   2   7  18     3650.11     3556.49     64.56 o 
   3   7  18      260.02      290.23     14.81 o 
   4   7  18      187.37      190.11     19.82 o 
   5   7  18       12.50        6.31     17.66 o 
  -6   8  18      295.66      303.04     16.47 o 
  -5   8  18      713.58      684.20     20.75 o 
  -4   8  18      270.34      296.01     14.70 o 
  -3   8  18      168.98      192.21     12.71 o 
  -2   8  18       10.38       23.98      9.75 o 
  -1   8  18      638.71      646.15     19.23 o 
   0   8  18      697.41      735.35     40.77 o 
   1   8  18      809.61      801.66     26.93 o 
   2   8  18       84.14       74.41     16.12 o 
   3   8  18       38.00       -1.49     23.36 o 
   4   8  18      475.99      512.72     29.40 o 
  -5   9  18        7.69       27.93     12.35 o 
  -4   9  18        2.27        5.82     11.30 o 
  -3   9  18      483.84      498.15     22.63 o 
  -2   9  18      241.54      280.05     29.00 o 
  -1   9  18       96.79      129.22     24.73 o 
   0   9  18        0.12       25.81     19.92 o 
   1   9  18      314.61      276.49     30.42 o 
   2   9  18      139.00      149.37     28.65 o 
   3   9  18      235.01      187.80     31.28 o 
  -3  10  18       15.22       22.59     21.86 o 
  -2  10  18       16.23       22.99     22.58 o 
  -1  10  18      137.97       93.73     23.64 o 
   0  10  18      209.50      279.02     30.83 o 
   1  10  18      132.85      142.91     28.10 o 
  -8   1  19        0.54      -12.58     12.58 o 
  -7   1  19        0.03        5.88     14.39 o 
  -6   1  19       26.15       18.26      6.62 o 
  -5   1  19     2109.45     2090.10     27.97 o 
  -4   1  19       26.96       27.73      5.78 o 
  -3   1  19      543.27      546.96     10.80 o 
  -2   1  19        3.71        3.88      4.14 o 
  -1   1  19       16.81       18.03      2.97 o 
   0   1  19      100.74      128.23      5.61 o 
   1   1  19     3102.65     3082.68     33.13 o 
   2   1  19        1.88        9.40      3.79 o 
   3   1  19      564.83      476.57      8.51 o 
   4   1  19       33.34       38.06      4.63 o 
   5   1  19       16.68       22.55      5.16 o 
   6   1  19       69.08       87.41      8.42 o 
   7   1  19       16.69       -0.66     13.54 o 
  -8   2  19        6.28        1.86     13.65 o 
  -7   2  19      255.89      264.93     16.25 o 
  -6   2  19        9.40       11.67      8.26 o 
  -5   2  19      489.01      467.64     12.22 o 
  -4   2  19        8.64       16.03      4.32 o 
  -3   2  19      554.33      555.38     10.08 o 
  -2   2  19       61.25       51.31      4.37 o 
  -1   2  19       15.40       34.35      3.18 o 
   0   2  19       12.37       27.12      3.41 o 
   1   2  19      273.54      260.03      7.96 o 
   2   2  19       15.15       26.11      5.00 o 
   3   2  19      258.09      220.02      7.15 o 
   4   2  19       37.73       35.15      5.49 o 
   5   2  19        9.39       14.15      4.66 o 
   6   2  19       19.28       25.47      8.11 o 
   7   2  19        2.07       20.34     13.75 o 
  -8   3  19        2.53       15.39     14.79 o 
  -7   3  19       10.35       19.53     10.32 o 
  -6   3  19       13.19        7.98      7.50 o 
  -5   3  19       49.91       44.91      6.90 o 
  -4   3  19       64.54       65.90      6.27 o 
  -3   3  19       10.17       21.86      4.25 o 
  -2   3  19       34.83       48.85      5.33 o 
  -1   3  19        0.46        3.51      4.09 o 
   0   3  19      387.90      414.82      8.21 o 
   1   3  19     1150.24     1130.31     15.30 o 
   2   3  19       41.20       37.32      4.31 o 
   3   3  19       79.72       82.39      5.48 o 
   4   3  19        0.25        0.24      4.71 o 
   5   3  19        0.75        7.85      5.45 o 
   6   3  19        0.50       -5.78      8.96 o 
   7   3  19      266.57      294.09     19.08 o 
  -8   4  19       16.87        9.09     15.52 o 
  -7   4  19        1.40      -13.50     13.50 o 
  -6   4  19        2.56        6.47      8.01 o 
  -5   4  19        3.68       10.69      6.90 o 
  -4   4  19       52.57       59.88      6.92 o 
  -3   4  19      220.06      232.71      8.83 o 
  -2   4  19       91.94       70.86      5.31 o 
  -1   4  19      806.21      722.95     13.39 o 
   0   4  19       14.22       17.69      5.01 o 
   1   4  19      557.19      523.44     10.06 o 
   2   4  19      129.95      130.42      7.13 o 
   3   4  19       93.08      100.04      5.97 o 
   4   4  19        5.32       -1.74      5.46 o 
   5   4  19       35.99       39.28      6.58 o 
   6   4  19       75.26       84.17     13.64 o 
   7   4  19       26.56       17.03     14.45 o 
  -7   5  19       47.95       39.22     13.59 o 
  -6   5  19        0.81       -8.36      8.36 o 
  -5   5  19       75.00       79.01      8.89 o 
  -4   5  19       71.73       67.82      7.87 o 
  -3   5  19       28.30       23.95      6.71 o 
  -2   5  19      203.67      229.72     10.27 o 
  -1   5  19      329.16      305.07     19.27 o 
   0   5  19      152.01      163.88      7.45 o 
   1   5  19       43.61       50.38      6.47 o 
   2   5  19       36.50       41.74      6.98 o 
   3   5  19       12.02       14.40      6.02 o 
   4   5  19        0.35        2.21      7.28 o 
   5   5  19        0.78        2.48      7.07 o 
   6   5  19        0.41        3.57     12.95 o 
  -7   6  19       73.85       60.08     12.33 o 
  -6   6  19        4.64      -10.85     10.85 o 
  -5   6  19       15.86       18.08      8.69 o 
  -4   6  19      118.72      125.54      9.39 o 
  -3   6  19       93.79      117.92      8.76 o 
  -2   6  19       82.62       79.47     10.86 o 
  -1   6  19      320.60      293.97     13.19 o 
   0   6  19       55.26       74.84      9.18 o 
   1   6  19       17.47       27.41      6.70 o 
   2   6  19      604.50      563.47     16.77 o 
   3   6  19        2.63        9.89     10.44 o 
   4   6  19        4.23       33.35     11.76 o 
   5   6  19       96.06      111.95     19.50 o 
   6   6  19       21.01       -4.76     18.99 o 
  -6   7  19        8.64       11.12     11.92 o 
  -5   7  19       40.72       40.02     11.38 o 
  -4   7  19       32.19       49.09     11.51 o 
  -3   7  19       12.59        5.45      8.11 o 
  -2   7  19      373.33      329.43     14.19 o 
  -1   7  19       11.32       31.05      9.33 o 
   0   7  19       22.70       42.70      9.56 o 
   1   7  19       12.71        7.23     13.13 o 
   2   7  19       30.97       37.47      9.61 o 
   3   7  19      107.21       83.96     12.49 o 
   4   7  19        5.31        3.73     16.01 o 
   5   7  19       11.60       24.92     18.02 o 
  -6   8  19       52.95       65.96     21.55 o 
  -5   8  19       15.78       12.48     11.57 o 
  -4   8  19       17.07       26.86     10.98 o 
  -3   8  19       79.61       78.31     13.73 o 
  -2   8  19       62.83       74.31     11.08 o 
  -1   8  19       64.13       68.49     10.73 o 
   0   8  19        0.97       27.87     21.57 o 
   1   8  19        4.63       -1.25     13.74 o 
   2   8  19        7.08        2.08     21.49 o 
   3   8  19       13.96      -23.23     23.23 o 
   4   8  19        1.64       11.21     16.32 o 
  -4   9  19       60.52       45.27     12.06 o 
  -3   9  19        0.23       -5.64     12.79 o 
  -2   9  19       33.25       38.86     22.19 o 
  -1   9  19      103.86      111.76     24.67 o 
   0   9  19       41.45       31.95     21.12 o 
   1   9  19       89.44      121.02     26.95 o 
   2   9  19      309.16      311.93     33.46 o 
   3   9  19       25.12       10.67     25.64 o 
  -2  10  19       19.21       12.45     22.02 o 
  -1  10  19        0.68       29.43     22.04 o 
   0  10  19        0.25       40.78     23.35 o 
   1  10  19      130.07      120.58     27.88 o 
  -7   0  20      189.69      200.64     13.83 o 
  -6   0  20      422.36      435.91     35.91 o 
  -5   0  20     2616.56     2656.37     48.79 o 
  -4   0  20     2363.84     2306.23     40.89 o 
  -3   0  20     2112.80     2016.39     36.04 o 
  -2   0  20     1243.98     1258.02     24.44 o 
  -1   0  20       28.44       50.65      5.93 o 
   0   0  20     4026.96     3914.13     65.33 o 
   1   0  20      711.02      719.21     13.21 o 
   2   0  20     2939.23     3046.71     80.63 o 
   3   0  20      223.27      248.55      9.44 o 
   4   0  20      431.81      474.41     13.29 o 
   5   0  20     1607.47     1645.69     28.07 o 
   6   0  20      769.97      800.97     24.13 o 
   7   0  20      618.14      671.37     37.86 o 
  -8   1  20       17.23       45.45     13.63 o 
  -7   1  20      489.71      485.77     21.11 o 
  -6   1  20      258.43      291.66     10.88 o 
  -5   1  20     2241.01     2267.38     29.97 o 
  -4   1  20        1.07       10.47      4.94 o 
  -3   1  20     1114.21     1157.03     16.38 o 
  -2   1  20     3692.36     3765.87     44.30 o 
  -1   1  20     6427.05     6276.37     64.70 o 
   0   1  20     4939.36     4855.36     50.06 o 
   1   1  20      660.36      689.78     10.36 o 
   2   1  20     1976.97     1976.04     20.81 o 
   3   1  20     2234.20     2376.30     24.91 o 
   4   1  20     2563.11     2541.52     26.98 o 
   5   1  20      135.85      141.16      6.67 o 
   6   1  20        1.00        4.19      7.54 o 
   7   1  20      634.95      653.18     43.28 o 
  -8   2  20       82.11       75.12     15.13 o 
  -7   2  20      441.16      428.42     21.30 o 
  -6   2  20      153.67      163.44     10.62 o 
  -5   2  20     1940.72     1994.79     32.14 o 
  -4   2  20     1576.49     1580.06     19.93 o 
  -3   2  20     1800.77     1763.65     23.64 o 
  -2   2  20      806.34      775.00     13.05 o 
  -1   2  20       18.31       22.47      3.53 o 
   0   2  20     2040.78     2028.86     23.42 o 
   1   2  20     1900.73     1918.74     25.19 o 
   2   2  20     1614.94     1595.77     19.62 o 
   3   2  20       33.20       33.75      6.38 o 
   4   2  20      546.29      509.47     10.92 o 
   5   2  20     1865.77     1929.83     29.86 o 
   6   2  20     1535.87     1587.54     25.66 o 
   7   2  20      528.63      565.69     24.14 o 
  -8   3  20      100.89       98.31     17.51 o 
  -7   3  20      381.61      405.77     17.02 o 
  -6   3  20     1113.40     1172.47     23.91 o 
  -5   3  20      529.93      535.75     13.77 o 
  -4   3  20       46.07       38.54      6.15 o 
  -3   3  20     1656.29     1664.53     22.97 o 
  -2   3  20     2831.23     2672.78     38.82 o 
  -1   3  20     3321.38     3383.12     41.69 o 
   0   3  20     1153.91     1130.52     15.04 o 
   1   3  20      202.69      215.51      6.56 o 
   2   3  20      790.55      790.87     14.09 o 
   3   3  20     1680.42     1711.72     19.64 o 
   4   3  20     1835.87     1821.41     21.29 o 
   5   3  20      354.24      379.64      9.86 o 
   6   3  20      174.58      210.59     16.53 o 
   7   3  20       71.10       83.88     15.34 o 
  -8   4  20      378.22      431.39     24.05 o 
  -7   4  20      152.79      153.91     16.46 o 
  -6   4  20       91.44       95.89      9.16 o 
  -5   4  20      386.28      364.21     29.92 o 
  -4   4  20     1752.34     1744.59     25.57 o 
  -3   4  20     3413.58     3409.41     75.54 o 
  -2   4  20     1410.25     1205.67     18.35 o 
  -1   4  20      528.23      444.15     10.84 o 
   0   4  20     2525.63     2480.40     33.54 o 
   1   4  20     1684.22     1662.79     27.35 o 
   2   4  20     1803.22     1779.59     24.68 o 
   3   4  20       68.85       63.59      6.52 o 
   4   4  20      929.82      922.08     13.89 o 
   5   4  20     1729.86     1762.89     26.18 o 
   6   4  20      230.85      234.95     20.77 o 
  -7   5  20      187.40      167.86     16.96 o 
  -6   5  20      192.50      188.85     13.22 o 
  -5   5  20      222.62      250.06     10.87 o 
  -4   5  20      106.99      101.36      8.44 o 
  -3   5  20      438.37      450.45     12.70 o 
  -2   5  20     1081.65     1086.18     21.22 o 
  -1   5  20     1310.93     1289.74     23.66 o 
   0   5  20      557.02      586.64     13.07 o 
   1   5  20       44.13       52.44      6.64 o 
   2   5  20      560.73      544.69     14.11 o 
   3   5  20      906.76      928.67     41.95 o 
   4   5  20      931.94      939.42     19.63 o 
   5   5  20      368.44      378.23     18.67 o 
   6   5  20        7.47        2.73     18.91 o 
  -7   6  20       50.94       56.33     12.45 o 
  -6   6  20        0.11       -8.57     11.12 o 
  -5   6  20      495.53      502.75     17.85 o 
  -4   6  20      927.60      889.67     18.18 o 
  -3   6  20     1116.26     1133.31     20.26 o 
  -2   6  20      338.39      340.55     14.24 o 
  -1   6  20        4.25       -0.57      8.05 o 
   0   6  20     1704.91     1692.54     29.62 o 
   1   6  20     1851.27     1828.15     26.79 o 
   2   6  20      125.86      136.73     10.54 o 
   3   6  20      119.25      128.67     12.70 o 
   4   6  20      344.31      349.48     25.30 o 
   5   6  20      444.11      419.17     28.89 o 
   6   6  20      295.01      323.88     26.39 o 
  -6   7  20      604.70      668.55     20.98 o 
  -5   7  20      475.67      468.74     18.23 o 
  -4   7  20      195.69      193.87     12.95 o 
  -3   7  20      153.89      159.43     11.77 o 
  -2   7  20     1239.48     1156.83     23.99 o 
  -1   7  20      746.23      800.57     21.68 o 
   0   7  20      919.29      903.59     21.28 o 
   1   7  20        0.17       -3.94     16.41 o 
   2   7  20      316.35      318.48     14.67 o 
   3   7  20      767.35      717.74     31.17 o 
   4   7  20      567.30      553.86     29.76 o 
   5   7  20      121.89      132.14     20.77 o 
  -5   8  20       65.68       67.22     12.42 o 
  -4   8  20      486.33      504.74     18.39 o 
  -3   8  20      160.09      166.02     15.24 o 
  -2   8  20      102.03      126.03     14.65 o 
  -1   8  20        6.84       17.63     10.02 o 
   0   8  20      288.61      285.82     18.83 o 
   1   8  20      124.79      174.29     26.84 o 
   2   8  20      493.19      473.43     37.05 o 
   4   8  20       84.92       75.61     18.30 o 
  -4   9  20       60.44       63.41     12.53 o 
  -3   9  20      135.13      135.54     16.00 o 
  -2   9  20      297.42      353.10     31.81 o 
  -1   9  20      618.56      664.65     39.03 o 
   0   9  20      175.45      163.28     27.29 o 
   1   9  20        7.99       32.61     22.48 o 
   2   9  20      331.90      316.84     33.76 o 
   3   9  20      365.11      303.54     35.75 o 
  -2  10  20       62.75      118.42     27.16 o 
  -1  10  20       12.70       23.48     22.41 o 
   0  10  20      123.10      110.37     25.96 o 
   1  10  20      254.41      263.47     31.51 o 
  -8   1  21       97.27       98.30     14.65 o 
  -7   1  21       24.36       33.12     17.06 o 
  -6   1  21      184.58      174.98      9.93 o 
  -5   1  21       29.49       44.66      6.28 o 
  -4   1  21        0.14        1.55      5.75 o 
  -3   1  21       22.77       29.11      5.26 o 
  -2   1  21        4.06       12.92      3.78 o 
  -1   1  21      190.89      257.56      9.67 o 
   0   1  21      289.06      356.28     10.66 o 
   1   1  21      725.70      688.76     11.38 o 
   2   1  21      237.32      226.79      5.96 o 
   3   1  21      560.88      446.86      8.57 o 
   4   1  21        6.48        4.55      4.57 o 
   5   1  21       30.28       44.39      5.71 o 
   6   1  21        6.85        6.18      7.71 o 
   7   1  21       82.68       77.66     15.77 o 
  -8   2  21        2.22       24.08     14.53 o 
  -7   2  21       48.11       51.51     13.32 o 
  -6   2  21       40.12       35.49      9.03 o 
  -5   2  21       73.23       72.91      8.50 o 
  -4   2  21        3.33        7.11      5.27 o 
  -3   2  21       43.89       51.05      5.86 o 
  -2   2  21        8.91        9.70      4.32 o 
  -1   2  21       67.26       76.47      6.22 o 
   0   2  21      682.96      699.27     10.98 o 
   1   2  21     1626.15     1532.73     21.32 o 
   2   2  21        1.75        2.35      3.93 o 
   3   2  21        0.15        4.54      4.53 o 
   4   2  21        2.41        2.36      5.24 o 
   5   2  21        4.46        3.15      5.40 o 
   6   2  21        9.19       14.98      8.42 o 
   7   2  21        5.25       12.91     14.19 o 
  -8   3  21        3.78      -13.18     14.84 o 
  -7   3  21       32.08       33.76     10.92 o 
  -6   3  21        1.69        7.53      9.21 o 
  -5   3  21        1.67        5.02      8.21 o 
  -4   3  21        3.31        6.24      6.03 o 
  -3   3  21      284.87      289.07      9.37 o 
  -2   3  21       79.18       72.19     11.02 o 
  -1   3  21        0.24        7.21      4.55 o 
   0   3  21      215.34      246.90     14.14 o 
   1   3  21      145.37      152.20      8.14 o 
   2   3  21       10.14       14.85      5.04 o 
   3   3  21        1.41       -2.23      4.71 o 
   4   3  21       34.28       37.61      5.42 o 
   5   3  21        0.97       -2.71      5.66 o 
   6   3  21       33.60       47.67     18.67 o 
   7   3  21      136.58      146.83     27.50 o 
  -8   4  21        5.01        3.31     15.87 o 
  -7   4  21       27.79       12.68     26.21 o 
  -6   4  21       52.03       52.58     10.62 o 
  -5   4  21       24.95       20.63      8.05 o 
  -4   4  21       89.75      105.12      8.00 o 
  -3   4  21       14.04        8.57      4.69 o 
  -2   4  21      227.01      187.13      7.93 o 
  -1   4  21       60.26       67.91      9.22 o 
   0   4  21        0.45        6.63      5.36 o 
   1   4  21      216.09      228.93      8.65 o 
   2   4  21       78.47       81.45      6.26 o 
   3   4  21      151.49      142.89      7.81 o 
   4   4  21       32.63       28.69      6.01 o 
   5   4  21      323.42      352.45     13.67 o 
   6   4  21       70.99       88.41     14.29 o 
  -7   5  21        2.18       -6.43     14.51 o 
  -6   5  21       60.47       64.29     11.22 o 
  -5   5  21        6.47       18.55      8.29 o 
  -4   5  21        6.44        1.74      7.45 o 
  -3   5  21       64.17       54.64      8.54 o 
  -2   5  21       48.37       52.31     13.41 o 
  -1   5  21        0.95       15.91      7.65 o 
   0   5  21        3.11        7.03      5.81 o 
   1   5  21      177.80      165.83      8.41 o 
   2   5  21       13.99        9.36      7.04 o 
   3   5  21        0.00       -3.17      8.20 o 
   4   5  21        3.85        5.81      7.68 o 
   5   5  21        7.83        6.05     16.89 o 
   6   5  21        1.71        0.72     19.05 o 
  -7   6  21       88.06      104.52     16.33 o 
  -6   6  21       21.18       16.66     11.41 o 
  -5   6  21        3.24       13.07     10.50 o 
  -4   6  21       18.64       14.78      8.38 o 
  -3   6  21       10.77       11.71      8.75 o 
  -2   6  21      130.05      128.22     10.40 o 
  -1   6  21      459.79      425.84     15.24 o 
   0   6  21       87.34       85.16      9.79 o 
   1   6  21       10.15       14.04      6.96 o 
   2   6  21      176.19      163.12      9.57 o 
   3   6  21        6.97       15.50     10.98 o 
   4   6  21        7.70       23.70     16.19 o 
   5   6  21       46.63       22.87     18.01 o 
  -6   7  21       99.62      115.64     13.60 o 
  -5   7  21      127.26      125.38     12.93 o 
  -4   7  21        1.44        5.87     10.23 o 
  -3   7  21        7.87        8.88      9.49 o 
  -2   7  21        4.75       18.60      9.45 o 
  -1   7  21        1.20       -7.22      9.04 o 
   0   7  21      119.42      121.94     11.24 o 
   1   7  21       97.30       85.57     16.11 o 
   2   7  21       30.17       26.84      9.60 o 
   3   7  21        0.38       -8.49     14.40 o 
   4   7  21       86.91       68.81     18.20 o 
   5   7  21       15.28        8.42     18.41 o 
  -5   8  21        0.14        0.27     11.67 o 
  -4   8  21        1.04        6.11     11.16 o 
  -3   8  21       26.16       23.01     12.81 o 
  -2   8  21       17.89       29.43     12.50 o 
  -1   8  21       75.52       75.42     13.43 o 
   0   8  21       19.60       53.30     20.79 o 
   1   8  21      115.92      115.66     25.81 o 
   2   8  21      276.06      227.43     29.92 o 
   4   8  21        6.64       -4.43     16.63 o 
  -4   9  21       57.53       52.39     14.63 o 
  -3   9  21       51.68       81.65     29.68 o 
  -2   9  21        6.32       26.13     21.40 o 
  -1   9  21      243.36      267.67     29.44 o 
   0   9  21        0.99       20.21     22.70 o 
   1   9  21      328.69      334.82     32.76 o 
   2   9  21      347.23      327.22     33.72 o 
  -1  10  21       16.29       56.38     23.65 o 
   0  10  21       18.77       20.95     23.49 o 
  -7   0  22     1181.86     1270.55     32.22 o 
  -6   0  22     4397.29     4280.01     74.98 o 
  -5   0  22      320.65      319.34     21.38 o 
  -4   0  22      271.18      258.97     19.53 o 
  -3   0  22     2245.04     2331.28     41.31 o 
  -2   0  22     2411.49     2364.75     41.64 o 
  -1   0  22      581.18      591.89     15.54 o 
   0   0  22       43.26       60.67      6.90 o 
   1   0  22     2429.72     2359.47     42.72 o 
   2   0  22     3950.92     3815.16    159.90 o 
   3   0  22     2290.78     2205.84     33.44 o 
   4   0  22       83.34      101.42      8.16 o 
   5   0  22      281.94      302.62     12.46 o 
   6   0  22      798.25      839.60     39.42 o 
   7   0  22      893.96      946.00     44.87 o 
  -8   1  22        6.15       -1.61     13.35 o 
  -7   1  22      119.17      132.61     14.00 o 
  -6   1  22      911.45      950.91     20.56 o 
  -5   1  22      933.64      948.09     19.80 o 
  -4   1  22      469.26      471.05     12.64 o 
  -3   1  22        3.70        5.71      5.20 o 
  -2   1  22      879.47      887.00     13.84 o 
  -1   1  22     2910.75     2846.89     34.85 o 
   0   1  22     6437.18     6393.11     73.74 o 
   1   1  22     1747.61     1794.71     27.50 o 
   2   1  22       30.62       25.44      4.28 o 
   3   1  22      229.17      280.80      7.20 o 
   4   1  22     1667.65     1647.79     21.13 o 
   5   1  22      897.04      945.85     14.27 o 
   6   1  22       31.84       24.59      9.20 o 
   7   1  22        5.78       11.20     15.32 o 
  -8   2  22      457.39      494.59     23.92 o 
  -7   2  22      804.03      868.17     26.99 o 
  -6   2  22      108.88       83.42     12.78 o 
  -5   2  22      115.67      120.67      9.42 o 
  -4   2  22      636.15      640.36     14.81 o 
  -3   2  22     1748.26     1746.86     27.38 o 
  -2   2  22     4033.88     3719.11     51.91 o 
  -1   2  22      450.67      464.22     13.85 o 
   0   2  22     4749.63     4606.48     48.99 o 
   1   2  22      729.16      744.36     13.42 o 
   2   2  22     3021.48     3066.20     35.85 o 
   3   2  22     2657.08     2558.32     29.76 o 
   4   2  22      201.21      210.39      9.68 o 
   5   2  22      324.45      322.66     10.80 o 
   6   2  22      626.13      683.67     25.83 o 
   7   2  22      677.82      732.26     26.78 o 
  -8   3  22      149.88      166.98     17.62 o 
  -7   3  22       89.88       90.05     15.21 o 
  -6   3  22       16.04       18.24     12.68 o 
  -5   3  22     2572.04     2656.18     49.70 o 
  -4   3  22     1705.83     1673.63     28.43 o 
  -3   3  22       33.72       35.71      5.37 o 
  -2   3  22      317.43      335.40     17.43 o 
  -1   3  22     2848.65     2787.45     35.45 o 
   0   3  22     3152.41     3120.61     39.43 o 
   1   3  22     1248.63     1188.49     16.29 o 
   2   3  22      285.35      283.43      9.34 o 
   3   3  22      486.26      477.56     10.67 o 
   4   3  22     1407.76     1382.40     19.48 o 
   5   3  22      567.76      551.62     19.58 o 
   6   3  22      245.34      315.28     19.17 o 
  -8   4  22      207.77      203.20     26.32 o 
  -7   4  22      356.87      406.92     21.79 o 
  -6   4  22      325.26      353.75     15.12 o 
  -5   4  22       32.07       23.15      9.58 o 
  -4   4  22      743.19      731.63     23.09 o 
  -3   4  22      877.60      869.07     22.63 o 
  -2   4  22      619.22      633.16     13.04 o 
  -1   4  22      376.11      390.95     11.15 o 
   0   4  22       51.98       58.47      6.21 o 
   1   4  22      761.78      766.75     16.46 o 
   2   4  22     3009.67     2883.86     51.11 o 
   3   4  22      733.59      767.59     15.34 o 
   4   4  22       25.08       23.97      6.20 o 
   5   4  22      249.10      294.50     19.54 o 
   6   4  22       24.47       12.99     19.07 o 
  -7   5  22       87.72       89.33     15.40 o 
  -6   5  22      494.57      528.02     23.45 o 
  -5   5  22     1305.54     1348.71     22.88 o 
  -4   5  22      148.18      134.05      9.07 o 
  -3   5  22       17.41       15.78      8.06 o 
  -2   5  22     1498.84     1313.08     24.58 o 
  -1   5  22     1671.77     1653.58     30.07 o 
   0   5  22     2803.07     2799.81     41.71 o 
   1   5  22     1256.18     1241.60     20.64 o 
   2   5  22        7.41       14.55      7.36 o 
   3   5  22      480.09      462.09     18.48 o 
   4   5  22     1039.88      986.39     37.71 o 
   5   5  22      490.42      440.66     28.69 o 
   6   5  22      195.32      209.14     24.24 o 
  -7   6  22      482.29      516.62     25.20 o 
  -6   6  22       85.33      111.78     16.48 o 
  -5   6  22        8.53       12.33     10.67 o 
  -4   6  22       11.90       21.66      8.48 o 
  -3   6  22      791.88      812.00     28.99 o 
  -2   6  22      914.92      892.99     26.60 o 
  -1   6  22      453.92      453.50     15.93 o 
   0   6  22      178.14      200.38     20.85 o 
   1   6  22      767.60      743.78     16.15 o 
   2   6  22      827.97      850.89     17.85 o 
   3   6  22      901.77      885.51     33.97 o 
   4   6  22       32.57       29.74     16.65 o 
   5   6  22      243.59      233.89     23.26 o 
  -6   7  22      230.39      231.89     15.04 o 
  -5   7  22      425.57      448.98     18.41 o 
  -4   7  22      509.33      521.08     18.32 o 
  -3   7  22        2.11       10.87     11.59 o 
  -2   7  22       58.97       68.29     10.62 o 
  -1   7  22      780.97      794.21     20.24 o 
   0   7  22      555.55      614.10     23.79 o 
   1   7  22      227.00      215.76     17.36 o 
   2   7  22      116.30      119.18     25.91 o 
   3   7  22      110.08      129.28     17.50 o 
   4   7  22       99.75      117.03     19.36 o 
  -5   8  22        4.78        3.54     11.82 o 
  -4   8  22      127.98      118.24     15.89 o 
  -3   8  22      431.48      468.18     22.47 o 
  -2   8  22      662.62      677.23     24.79 o 
  -1   8  22       72.85       72.03     13.87 o 
   0   8  22       85.07       94.62     24.79 o 
   1   8  22      886.04      893.19     43.87 o 
   2   8  22      313.16      311.02     32.39 o 
  -4   9  22       45.00       59.61     15.08 o 
  -3   9  22        5.69        9.62     13.93 o 
  -2   9  22       42.77       20.83     21.17 o 
  -1   9  22      293.55      309.93     30.48 o 
   0   9  22      322.14      400.77     34.30 o 
   1   9  22      259.42      308.68     32.64 o 
   2   9  22       46.47       13.23     24.13 o 
  -8   1  23       22.06        0.27     13.65 o 
  -7   1  23        5.65        6.78     12.43 o 
  -6   1  23       13.49       19.36      8.29 o 
  -5   1  23       11.28       10.30      8.34 o 
  -4   1  23       67.27       69.89      6.86 o 
  -3   1  23        0.05       -3.08      5.31 o 
  -2   1  23      162.66      156.31      7.51 o 
  -1   1  23        2.57       24.64      4.33 o 
   0   1  23     2262.75     2313.76     29.58 o 
   1   1  23        4.53        7.59      5.00 o 
   2   1  23       33.92       42.46      5.60 o 
   3   1  23        0.94       12.77      5.75 o 
   4   1  23        3.86        8.91      4.86 o 
   5   1  23        2.84       -1.99      5.99 o 
   6   1  23      190.71      192.44     17.16 o 
  -8   2  23        0.63       23.40     14.62 o 
  -7   2  23       17.52       31.34     14.77 o 
  -6   2  23        0.29      -11.29     11.29 o 
  -5   2  23      165.57      196.16     10.68 o 
  -4   2  23       28.99       36.82      6.66 o 
  -3   2  23        4.70       13.39      5.83 o 
  -2   2  23      656.95      574.56     13.65 o 
  -1   2  23       29.67       35.97      5.98 o 
   0   2  23        3.34       42.87      4.27 o 
   1   2  23       15.87       25.75      4.98 o 
   2   2  23      186.35      193.17      7.94 o 
   3   2  23       80.52       75.97      5.82 o 
   4   2  23       17.87       13.39      5.72 o 
   5   2  23       15.96       16.23     10.20 o 
   6   2  23       11.40        9.71     11.07 o 
  -8   3  23       34.86       44.08     16.14 o 
  -7   3  23       10.00       -7.92     13.85 o 
  -6   3  23      443.42      437.05     16.53 o 
  -5   3  23       17.40       25.91      9.10 o 
  -4   3  23       32.82       34.42     15.33 o 
  -3   3  23       32.19       21.30      6.16 o 
  -2   3  23       15.79       24.92      5.29 o 
  -1   3  23        0.20        9.90      5.01 o 
   0   3  23        4.43       20.34      6.30 o 
   1   3  23       11.27       17.40      4.96 o 
   2   3  23       11.89       11.31      5.43 o 
   3   3  23        0.18        5.23      6.10 o 
   4   3  23       60.66       85.74     11.30 o 
   5   3  23      192.89      191.57     13.67 o 
   6   3  23        1.40       18.88     19.83 o 
  -7   4  23      107.19      125.77     24.31 o 
  -6   4  23        0.99       -5.89     10.15 o 
  -5   4  23       31.06       22.08     15.35 o 
  -4   4  23       45.46       63.85     10.84 o 
  -3   4  23       44.51       20.84     11.84 o 
  -2   4  23       16.97       30.69      7.66 o 
  -1   4  23       27.94       35.76      9.14 o 
   0   4  23       13.24       15.54      7.38 o 
   1   4  23        7.26       13.31      6.27 o 
   2   4  23        8.34       18.81      7.87 o 
   3   4  23       45.45       55.45      6.96 o 
   4   4  23       58.40       76.19      6.96 o 
   5   4  23       35.82       48.92     11.72 o 
   6   4  23       71.63      102.11     21.97 o 
  -7   5  23       11.71        7.86     14.37 o 
  -6   5  23        8.28       10.58     25.69 o 
  -5   5  23      176.80      193.04     12.56 o 
  -4   5  23        5.63       -2.06      6.70 o 
  -3   5  23      401.32      374.53     14.45 o 
  -2   5  23       46.45       52.43      9.37 o 
  -1   5  23      262.18      291.14     13.39 o 
   0   5  23       73.44       84.78      7.66 o 
   1   5  23       39.91       39.68      7.19 o 
   2   5  23       67.46       53.75     11.94 o 
   3   5  23       30.64       24.17      9.24 o 
   4   5  23        8.46       15.34     10.63 o 
   5   5  23        1.90      -17.08     17.08 o 
  -6   6  23        5.83       16.60     14.51 o 
  -5   6  23       21.36        8.27     10.47 o 
  -4   6  23       79.66       70.27     10.53 o 
  -3   6  23        1.62       21.41      9.32 o 
  -2   6  23       36.11       41.87      9.82 o 
  -1   6  23       23.14       28.89      9.45 o 
   0   6  23        3.46        6.59      9.18 o 
   1   6  23        7.79       21.62      7.54 o 
   2   6  23       65.40       64.37      8.73 o 
   3   6  23        1.18        1.83     14.30 o 
   4   6  23       43.71       26.18     16.95 o 
   5   6  23      271.58      271.94     24.88 o 
  -6   7  23        2.02       18.53     14.48 o 
  -5   7  23       81.76       81.85     12.21 o 
  -4   7  23       74.93      102.07     22.91 o 
  -3   7  23      225.20      246.89     16.80 o 
  -2   7  23      105.19      114.14     11.55 o 
  -1   7  23       16.64       11.29      9.87 o 
   0   7  23       99.89       91.41     11.36 o 
   1   7  23       86.22       55.93     22.88 o 
   2   7  23       77.94       55.87     22.94 o 
   3   7  23       28.07       17.13     15.25 o 
   4   7  23        1.29      -12.23     16.88 o 
  -5   8  23        0.65       12.49     12.02 o 
  -4   8  23       17.28       30.90     13.71 o 
  -3   8  23        4.66        1.81     12.97 o 
  -2   8  23       36.13       45.42     13.34 o 
  -1   8  23       29.10       45.04     13.16 o 
   0   8  23       20.05       42.43     21.54 o 
   1   8  23      233.45      235.65     28.92 o 
   2   8  23       63.41        6.57     23.26 o 
  -3   9  23       44.20       33.46     14.75 o 
  -2   9  23       28.22       -0.13     21.15 o 
  -1   9  23        2.22       28.94     21.21 o 
   0   9  23       26.15       11.71     22.18 o 
   1   9  23       58.39       52.36     24.29 o 
   2   9  23        0.91      -18.61     24.61 o 
  -7   0  24      523.43      501.72     28.27 o 
  -6   0  24      533.44      566.15     28.02 o 
  -5   0  24      104.45      120.40     15.29 o 
  -4   0  24       35.45       39.38     11.64 o 
  -3   0  24      893.08      884.30     30.38 o 
  -2   0  24     3154.97     3083.62     53.29 o 
  -1   0  24     3505.51     3419.54     58.47 o 
   0   0  24     4267.67     4098.42     69.45 o 
   1   0  24       60.79       80.30     12.68 o 
   2   0  24      948.34     1071.86     40.40 o 
   3   0  24     3070.01     2891.31     53.05 o 
   4   0  24     1564.42     1627.76     35.03 o 
   5   0  24      127.25      116.78     21.09 o 
   6   0  24      124.17      109.98     23.07 o 
  -8   1  24      449.99      454.90     22.83 o 
  -7   1  24       19.30       14.15     12.81 o 
  -6   1  24       88.07       89.11     16.95 o 
  -5   1  24     1250.62     1242.81     28.02 o 
  -4   1  24     2105.75     2109.98     32.33 o 
  -3   1  24     2308.48     2218.29     33.36 o 
  -2   1  24      506.11      501.66     20.94 o 
  -1   1  24       41.01       55.11      5.96 o 
   0   1  24     3041.94     3016.93     37.33 o 
   1   1  24     2671.34     2684.19     38.89 o 
   2   1  24     1859.68     1816.61     25.31 o 
   3   1  24       20.12       33.69      6.34 o 
   4   1  24      860.53      844.31     18.89 o 
   5   1  24     1434.63     1399.51     35.12 o 
   6   1  24      747.59      752.96     52.33 o 
  -8   2  24       31.73       51.18     15.41 o 
  -7   2  24      536.86      610.75     24.56 o 
  -6   2  24     1854.72     1906.98     40.53 o 
  -5   2  24      504.91      521.74     18.83 o 
  -4   2  24        0.39       -0.40      6.26 o 
  -3   2  24      242.91      272.55     10.96 o 
  -2   2  24     2216.26     2127.00     32.48 o 
  -1   2  24     2562.51     2516.84     37.53 o 
   0   2  24      806.00      767.79     19.30 o 
   1   2  24        1.94        5.05      4.87 o 
   2   2  24     2053.27     1960.24     27.04 o 
   3   2  24     2605.08     2640.54     35.04 o 
   4   2  24      910.20      919.91     17.58 o 
   5   2  24       31.77       28.90     14.42 o 
   6   2  24      252.28      248.61     18.62 o 
  -8   3  24       82.51       87.11     16.72 o 
  -7   3  24       29.34       32.26     14.65 o 
  -6   3  24      103.36      108.96     11.32 o 
  -5   3  24      814.51      873.18     20.49 o 
  -4   3  24     1124.15     1106.57     26.43 o 
  -3   3  24     1156.56     1084.86     20.21 o 
  -2   3  24       15.23        8.76      6.05 o 
  -1   3  24      554.35      534.96     12.62 o 
   0   3  24     1683.48     1670.29     24.10 o 
   1   3  24     2571.14     2556.39     39.11 o 
   2   3  24       48.82       68.63      6.48 o 
   3   3  24        3.51        3.20      6.14 o 
   4   3  24      711.81      672.67     17.94 o 
   5   3  24      695.37      635.84     25.91 o 
   6   3  24      588.20      609.31     36.01 o 
  -7   4  24      197.28      229.22     18.31 o 
  -6   4  24     1021.08     1057.34     23.96 o 
  -5   4  24       43.97       75.19     18.53 o 
  -4   4  24       38.48       40.49     10.77 o 
  -3   4  24      298.59      129.10     13.69 o 
  -2   4  24     2066.80     2029.69     49.24 o 
  -1   4  24     1458.26     1455.78     21.96 o 
   0   4  24      333.36      328.51     11.37 o 
   1   4  24      275.92      284.50     10.58 o 
   2   4  24     1081.41     1080.68     22.29 o 
   3   4  24     2558.53     2466.78     51.05 o 
   4   4  24     1215.71     1127.11     52.66 o 
   5   4  24       88.99       81.93     19.57 o 
   6   4  24      158.63      188.29     24.31 o 
  -7   5  24      291.65      333.43     20.50 o 
  -6   5  24        1.99        4.26     14.24 o 
  -5   5  24     1304.94     1351.69     49.26 o 
  -4   5  24     1668.36     1650.05     36.08 o 
  -3   5  24      610.44      607.43     17.88 o 
  -2   5  24      291.84      305.76     12.94 o 
  -1   5  24      111.38      116.40      9.98 o 
   0   5  24      556.41      589.50     14.24 o 
   1   5  24     1161.01     1128.31     19.86 o 
   2   5  24      660.24      640.59     17.63 o 
   3   5  24        1.00        2.05      9.14 o 
   4   5  24       11.11       40.62     17.13 o 
   5   5  24      290.38      339.63     26.60 o 
  -6   6  24      239.19      289.95     19.34 o 
  -5   6  24      135.24      138.76     15.71 o 
  -4   6  24        0.20       -4.83     11.41 o 
  -3   6  24      307.01      326.55     14.11 o 
  -2   6  24      790.02      804.00     33.40 o 
  -1   6  24      656.39      686.45     18.89 o 
   0   6  24      102.00      113.25     15.87 o 
   1   6  24        0.91        1.81      7.48 o 
   2   6  24     1050.44      998.65     23.29 o 
   3   6  24     1262.97     1165.67     40.83 o 
   4   6  24      578.94      656.67     33.12 o 
   5   6  24        3.32       30.07     19.55 o 
  -5   7  24      114.76      133.42     17.91 o 
  -4   7  24      498.93      511.61     22.72 o 
  -3   7  24      421.55      479.38     40.96 o 
  -2   7  24       32.35       61.69     28.91 o 
  -1   7  24      349.95      378.40     30.80 o 
   0   7  24      844.52      864.60     27.55 o 
   1   7  24      269.45      322.17     30.00 o 
   2   7  24      282.12      319.56     31.38 o 
   3   7  24        3.52      -14.84     14.84 o 
   4   7  24      264.81      268.97     23.60 o 
  -4   8  24        4.05       21.04     18.51 o 
  -3   8  24       68.84       84.70     14.86 o 
  -2   8  24      176.74      240.30     17.52 o 
  -1   8  24      852.41      831.94     32.82 o 
   0   8  24       71.38      104.94     25.38 o 
   1   8  24       53.84       25.19     22.37 o 
   2   8  24       77.44       43.73     24.35 o 
  -3   9  24      166.66      229.24     21.27 o 
  -2   9  24       69.37       55.19     22.58 o 
  -1   9  24        6.83       -3.21     20.94 o 
   0   9  24      418.74      433.52     37.53 o 
   1   9  24      329.39      389.25     35.49 o 
  -8   1  25       12.19       31.06     14.23 o 
  -7   1  25        3.33       -5.09     16.81 o 
  -6   1  25       69.46       74.78     16.80 o 
  -5   1  25       28.25       15.63      9.16 o 
  -4   1  25        5.78       10.65      8.15 o 
  -3   1  25        0.62        4.41      5.98 o 
  -2   1  25       22.68       20.67      5.98 o 
  -1   1  25      218.27      238.82      8.04 o 
   0   1  25      458.94      507.33     11.28 o 
   1   1  25        5.90       25.16      5.04 o 
   2   1  25        0.50        5.00      5.48 o 
   3   1  25        6.39        4.17      6.17 o 
   4   1  25        7.55        6.37      6.31 o 
   5   1  25        4.83       -8.11     13.39 o 
   6   1  25      396.39      418.18     24.26 o 
  -8   2  25       33.64       22.53     14.92 o 
  -7   2  25      220.03      217.55     33.67 o 
  -6   2  25      294.29      304.78     29.09 o 
  -5   2  25       67.31       63.91     16.01 o 
  -4   2  25       11.70        6.05      6.75 o 
  -3   2  25       47.76       36.34      6.60 o 
  -2   2  25       11.21        9.72      5.99 o 
  -1   2  25       61.86       83.88      7.29 o 
   0   2  25       12.30       13.32      5.72 o 
   1   2  25        7.72       13.15      5.22 o 
   2   2  25        2.28        0.59      5.55 o 
   3   2  25        2.02        3.99      6.20 o 
   4   2  25       63.42       71.04      7.87 o 
   5   2  25      249.16      237.61     17.77 o 
   6   2  25      210.78      226.77     22.39 o 
  -7   3  25        3.73       14.83     16.13 o 
  -6   3  25       81.31       76.30     14.19 o 
  -5   3  25       48.24       65.19     11.52 o 
  -4   3  25       15.35       16.04      9.79 o 
  -3   3  25      528.47      425.69     22.57 o 
  -2   3  25       54.09       33.12      6.72 o 
  -1   3  25       33.77       50.90      6.97 o 
   0   3  25      413.61      432.20     11.95 o 
   1   3  25        2.57        9.99      7.18 o 
   2   3  25      496.05      454.64     11.85 o 
   3   3  25        0.27       -0.36      6.28 o 
   4   3  25        0.09       10.03      8.22 o 
   5   3  25        0.11        0.45     13.13 o 
   6   3  25        1.20       20.37     21.35 o 
  -7   4  25        5.49        6.86     15.30 o 
  -6   4  25        4.95       14.70     13.72 o 
  -5   4  25       14.03        2.23     11.29 o 
  -4   4  25       34.96       29.97     10.92 o 
  -3   4  25        7.17        8.54     10.67 o 
  -2   4  25       79.15       84.42     10.77 o 
  -1   4  25       11.33       21.65      6.26 o 
   0   4  25       77.32       92.50      7.41 o 
   1   4  25      104.13      124.93      8.35 o 
   2   4  25       13.29       21.97      8.47 o 
   3   4  25        0.30       -2.20      8.88 o 
   4   4  25       30.50       29.86     14.23 o 
   5   4  25        8.47       23.36     18.77 o 
  -7   5  25      251.62      228.09     19.43 o 
  -6   5  25       37.37       47.22     14.98 o 
  -5   5  25       30.05       36.37     13.77 o 
  -4   5  25        6.85       -0.18      4.06 o 
  -3   5  25       41.59       38.33      9.22 o 
  -2   5  25       14.35       23.43      8.75 o 
  -1   5  25       31.21       29.49     13.11 o 
   0   5  25       54.15       73.03      7.64 o 
   1   5  25        2.08       14.31      7.42 o 
   2   5  25        2.24        8.08      8.66 o 
   3   5  25       35.76       40.41     18.46 o 
   4   5  25      221.84      250.42     22.84 o 
   5   5  25       21.95       23.17     19.29 o 
  -6   6  25       18.56       16.56     14.28 o 
  -5   6  25        5.72       34.03     17.14 o 
  -4   6  25       94.82      109.42     14.12 o 
  -3   6  25        0.18        8.18      9.68 o 
  -2   6  25       56.17       79.87     11.46 o 
  -1   6  25      149.11      156.80     15.14 o 
   0   6  25      284.74      266.66     13.39 o 
   1   6  25       15.78       15.65      7.90 o 
   2   6  25       57.05       81.97     12.15 o 
   3   6  25        7.58       25.79     16.05 o 
   4   6  25       32.01       29.09     17.97 o 
  -5   7  25       28.42       39.71     19.84 o 
  -4   7  25        2.31       -8.50     12.60 o 
  -3   7  25       24.06       28.75     12.86 o 
  -2   7  25       65.73       67.58     13.28 o 
  -1   7  25        4.18       16.69     12.60 o 
   0   7  25        5.12       24.51     13.40 o 
   1   7  25        4.32       -4.06     20.59 o 
   2   7  25        6.68      -14.53     22.11 o 
   3   7  25        0.58       -3.90     15.81 o 
   4   7  25        2.07       -2.21     17.54 o 
  -4   8  25        0.65       -5.85     13.53 o 
  -3   8  25        7.16        4.14     13.82 o 
  -2   8  25      310.26      326.30     19.46 o 
  -1   8  25       28.17       27.29     16.38 o 
   0   8  25       25.07       11.36     21.45 o 
   1   8  25      264.64      276.16     31.55 o 
   2   8  25       10.20      -19.61     23.20 o 
  -2   9  25        1.50      -15.09     21.32 o 
  -1   9  25       86.03       39.35     22.36 o 
   0   9  25        0.81       20.68     22.62 o 
  -6   0  26      534.33      569.59     29.09 o 
  -5   0  26      793.54      820.55     32.21 o 
  -4   0  26      645.68      606.69     27.19 o 
  -3   0  26      929.49      799.76     30.73 o 
  -2   0  26     1815.53     1769.58     33.98 o 
  -1   0  26     9200.73     8993.74    145.11 o 
   0   0  26     1850.24     1848.05     35.72 o 
   1   0  26     2206.55     2101.29     40.79 o 
   2   0  26        2.54        9.74      8.25 o 
   3   0  26     1066.57      990.22    116.90 o 
   4   0  26     1510.69     1520.39     74.39 o 
   5   0  26      598.37      593.49     36.19 o 
   6   0  26      621.24      654.05     39.53 o 
  -7   1  26      247.68      291.58     23.35 o 
  -6   1  26       26.25       41.56     16.29 o 
  -5   1  26      122.97      109.62     11.04 o 
  -4   1  26     1011.52      984.28     24.42 o 
  -3   1  26     2184.86     2198.01     33.65 o 
  -2   1  26     1042.99     1032.74     19.58 o 
  -1   1  26       18.33       34.14      6.52 o 
   0   1  26       13.29       23.07      5.22 o 
   1   1  26     1455.71     1410.10     52.41 o 
   2   1  26     1424.65     1457.89     22.04 o 
   3   1  26      444.23      449.86     12.53 o 
   4   1  26        4.33       12.21      6.41 o 
   5   1  26      703.71      718.98     38.67 o 
   6   1  26      652.05      642.70     28.10 o 
  -7   2  26       16.96        4.65     18.38 o 
  -6   2  26      807.07      813.14     35.57 o 
  -5   2  26      444.82      511.09     29.19 o 
  -4   2  26      367.34      382.16     13.40 o 
  -3   2  26      153.89      171.41      8.88 o 
  -2   2  26     1002.65     1009.54     21.85 o 
  -1   2  26     2016.47     1977.72     31.38 o 
   0   2  26      977.84      979.57     23.16 o 
   1   2  26      522.78      510.00     11.98 o 
   2   2  26        9.23       21.18      6.10 o 
   3   2  26     1651.78     1686.33     25.24 o 
   4   2  26     1236.43     1231.63     24.84 o 
   5   2  26      170.86      156.30     16.91 o 
   6   2  26       58.65       34.05     23.99 o 
  -7   3  26      563.03      591.14     25.12 o 
  -6   3  26      213.35      225.36     22.83 o 
  -5   3  26      332.97      338.67     17.82 o 
  -4   3  26      532.20      583.70     19.84 o 
  -3   3  26     2596.47     2407.86     36.77 o 
  -2   3  26     1098.99     1096.94     21.00 o 
  -1   3  26     2088.06     2013.45     32.00 o 
   0   3  26      379.03      395.84     13.74 o 
   1   3  26     1947.54     1888.81     31.42 o 
   2   3  26     1760.10     1764.17     30.53 o 
   3   3  26      732.31      712.18     15.45 o 
   4   3  26       16.12       11.04      8.65 o 
   5   3  26       54.97       40.89     36.62 o 
  -7   4  26      222.03      257.27     19.08 o 
  -6   4  26      644.68      696.97     25.49 o 
  -5   4  26      419.01      406.09     19.34 o 
  -4   4  26       84.33       93.83     12.06 o 
  -3   4  26        0.40        2.67      9.95 o 
  -2   4  26      548.41      515.29     19.14 o 
  -1   4  26     2888.89     2790.95     41.96 o 
   0   4  26      810.52      821.15     19.82 o 
   1   4  26      522.11      538.92     16.05 o 
   2   4  26        7.98       16.02      8.62 o 
   3   4  26      429.54      404.90     15.61 o 
   4   4  26      929.45      890.58     66.46 o 
   5   4  26      260.98      306.19     26.36 o 
  -6   5  26      288.14      302.25     19.27 o 
  -5   5  26       14.82       26.85     18.09 o 
  -4   5  26      517.81      529.76     28.95 o 
  -3   5  26      951.52      958.88     26.07 o 
  -2   5  26      874.31      889.70     31.53 o 
  -1   5  26       29.81       30.50      9.33 o 
   0   5  26      524.50      535.64     14.16 o 
   1   5  26      334.56      335.98     18.32 o 
   2   5  26      927.03      906.15     26.42 o 
   3   5  26      155.69      147.34     20.39 o 
   4   5  26       97.69       90.08     19.60 o 
   5   5  26      167.28      156.37     22.97 o 
  -6   6  26      333.70      362.42     21.01 o 
  -5   6  26      214.54      145.85     17.53 o 
  -4   6  26       89.15       93.76     19.77 o 
  -3   6  26        0.44       16.45     12.03 o 
  -2   6  26      326.22      338.89     15.21 o 
  -1   6  26      830.53      842.70     32.93 o 
   0   6  26      828.49      818.26     21.03 o 
   1   6  26      420.30      417.82     16.73 o 
   2   6  26        7.52       28.08     18.03 o 
   3   6  26      218.09      245.62     21.83 o 
   4   6  26      523.30      570.13     32.37 o 
  -5   7  26       52.32       58.70     20.64 o 
  -4   7  26      392.68      365.13     29.98 o 
  -3   7  26      457.36      527.33     23.67 o 
  -2   7  26      752.70      797.78     26.52 o 
  -1   7  26      115.82      144.14     15.98 o 
   0   7  26       42.59       60.06     14.40 o 
   1   7  26      800.24      872.62     43.06 o 
   3   7  26      128.98      160.09     20.18 o 
  -4   8  26      186.53      202.19     18.17 o 
  -3   8  26       16.26       26.35     14.10 o 
  -2   8  26      582.15      629.21     25.52 o 
  -1   8  26       76.73       71.18     14.88 o 
   0   8  26      249.20      261.30     29.59 o 
   1   8  26      207.34      277.29     31.47 o 
   2   8  26        0.42      -23.51     23.51 o 
  -1   9  26       23.98       -4.21     22.83 o 
  -7   1  27        0.06        4.97     17.28 o 
  -6   1  27       18.35       10.25     16.24 o 
  -5   1  27       72.88       78.50     10.66 o 
  -4   1  27       20.32       18.03      9.12 o 
  -3   1  27      124.18      110.24      8.02 o 
  -2   1  27        6.44       11.70      6.45 o 
  -1   1  27      378.51      363.21     12.64 o 
   0   1  27       22.98       30.05      6.07 o 
   1   1  27       99.58      106.21      9.14 o 
   2   1  27        2.01        4.91      8.29 o 
   3   1  27        2.42        8.36      6.69 o 
   4   1  27        3.15       -2.97      8.31 o 
   5   1  27        4.97        7.26     14.43 o 
   6   1  27       92.05      110.45     17.64 o 
  -7   2  27       45.55       13.65     18.47 o 
  -6   2  27       10.42       12.86     17.12 o 
  -5   2  27        1.47      -11.04     15.46 o 
  -4   2  27       35.11       45.19      7.75 o 
  -3   2  27       72.03       70.12      7.73 o 
  -2   2  27       26.16       30.13      7.00 o 
  -1   2  27      762.32      772.31     19.53 o 
   0   2  27      426.81      443.36     16.56 o 
   1   2  27      224.45      220.16     10.64 o 
   2   2  27       10.32       24.75      8.64 o 
   3   2  27        0.67       -3.26      6.66 o 
   4   2  27       25.13       35.09      9.16 o 
   5   2  27       13.43       11.59     14.71 o 
  -7   3  27       24.53       21.36     20.18 o 
  -6   3  27      286.45      285.21     24.49 o 
  -5   3  27        1.53       -4.81     11.03 o 
  -4   3  27        0.00        2.06     10.05 o 
  -3   3  27       15.38       20.43      8.11 o 
  -2   3  27        4.14        1.57      6.88 o 
  -1   3  27        3.03       17.28      7.10 o 
   0   3  27        2.92        9.19      7.36 o 
   1   3  27       16.93       18.08      7.95 o 
   2   3  27        1.34       11.64      8.36 o 
   3   3  27      147.40      168.15     11.71 o 
   4   3  27       17.92       21.88      8.92 o 
   5   3  27      196.87      145.32     26.57 o 
  -7   4  27      175.53      196.61     18.64 o 
  -6   4  27       31.31        6.40     18.78 o 
  -5   4  27        3.89        3.86     11.82 o 
  -4   4  27       85.18      103.90     12.70 o 
  -3   4  27        0.71      -10.12     10.12 o 
  -2   4  27       13.41       29.61     10.51 o 
  -1   4  27       64.47       81.81      8.49 o 
   0   4  27       59.05       70.63      8.71 o 
   1   4  27       49.73       60.32      9.00 o 
   2   4  27        3.98       18.44     15.47 o 
   3   4  27        0.10        9.40     12.09 o 
   4   4  27        7.01      -17.40     17.40 o 
   5   4  27        9.36      -16.71     18.98 o 
  -6   5  27        4.25       28.80     19.91 o 
  -5   5  27       62.69       55.82     19.23 o 
  -4   5  27       32.02       24.73     10.68 o 
  -3   5  27        7.83       17.45     11.73 o 
  -2   5  27       97.77       86.64     12.53 o 
  -1   5  27       14.76       13.76      9.26 o 
   0   5  27       69.90       73.88      8.17 o 
   1   5  27      187.50      193.31     17.08 o 
   2   5  27      205.65      196.50     14.54 o 
   3   5  27       17.42       29.01     12.73 o 
   4   5  27      132.22      141.34     20.95 o 
  -6   6  27        1.64       35.29     21.06 o 
  -5   6  27       52.37       -2.19      7.27 o 
  -4   6  27       47.89       49.29     19.42 o 
  -3   6  27       28.84       38.41     18.06 o 
  -2   6  27        6.59        8.00     12.15 o 
  -1   6  27        0.71        1.04     10.26 o 
   0   6  27        9.30       41.18     13.12 o 
   1   6  27       85.06      103.56     15.36 o 
   2   6  27        2.50       23.99     14.13 o 
   3   6  27       51.70       71.07     18.33 o 
   4   6  27       20.12       16.72     18.59 o 
  -5   7  27        0.33        7.32     20.10 o 
  -4   7  27       27.80       47.23     19.99 o 
  -3   7  27       64.24       48.15     19.28 o 
  -2   7  27       61.03       85.16     16.12 o 
  -1   7  27      289.44      275.06     18.30 o 
   0   7  27        8.49       19.65     14.07 o 
   1   7  27       42.66       40.20     22.12 o 
   3   7  27       62.71       56.78     17.77 o 
  -3   8  27       56.83       53.43     14.72 o 
  -2   8  27      193.47      209.42     17.77 o 
  -1   8  27        7.47        3.23     14.08 o 
   0   8  27       22.51       25.52     21.65 o 
   1   8  27        8.12       -3.53     22.75 o 
  -6   0  28       67.28       51.94     16.24 o 
  -5   0  28      878.73      859.15     33.71 o 
  -4   0  28     1116.39     1128.75     38.58 o 
  -3   0  28       76.51       93.55     14.68 o 
  -2   0  28        3.36       -7.96     11.65 o 
  -1   0  28      251.13      263.68     12.76 o 
   0   0  28     1672.03     1670.46     33.63 o 
   1   0  28     2518.19     2483.18     46.43 o 
   2   0  28      414.78      461.45     18.66 o 
   3   0  28      497.88      518.11     24.55 o 
   4   0  28     1207.92     1284.65     48.74 o 
   5   0  28      406.64      430.19     35.01 o 
  -7   1  28      415.87      417.20     29.74 o 
  -6   1  28      764.97      818.20     35.38 o 
  -5   1  28      174.72      159.38     12.50 o 
  -4   1  28       28.01       18.30      9.41 o 
  -3   1  28     1677.52     1619.29     34.31 o 
  -2   1  28      964.61      964.19     19.54 o 
  -1   1  28     1228.83     1226.75     22.61 o 
   0   1  28      312.74      309.16     12.20 o 
   1   1  28      322.15      320.88     10.26 o 
   2   1  28     1739.15     1754.35     27.34 o 
   3   1  28     1949.28     1949.60     28.40 o 
   4   1  28      711.25      694.08     25.92 o 
   5   1  28      216.47      203.77     33.85 o 
  -7   2  28        1.83       -6.10     18.58 o 
  -6   2  28      234.70      259.97     23.61 o 
  -5   2  28      379.71      421.76     27.50 o 
  -4   2  28      717.48      734.23     21.80 o 
  -3   2  28     1431.17     1317.62     23.67 o 
  -2   2  28       25.67       32.50      7.35 o 
  -1   2  28     4206.67     4131.32     58.68 o 
   0   2  28     1281.93     1253.66     53.82 o 
   1   2  28     1806.70     1835.19     31.03 o 
   2   2  28      907.23      889.16     16.76 o 
   3   2  28       38.85       55.16      9.67 o 
   4   2  28      498.96      487.26     39.78 o 
   5   2  28     1120.52     1062.71     32.76 o 
  -7   3  28      400.89      444.95     32.45 o 
  -6   3  28      619.61      650.86     34.01 o 
  -5   3  28      185.41      190.75     21.58 o 
  -4   3  28       27.45       11.51     10.47 o 
  -3   3  28      518.04      563.07     15.63 o 
  -2   3  28     1369.11     1360.17     24.65 o 
  -1   3  28      212.83      218.88     18.65 o 
   0   3  28       46.56       50.85     14.15 o 
   1   3  28      137.82      135.97     10.06 o 
   2   3  28     1539.90     1489.29     27.71 o 
   3   3  28      415.52      350.95     19.59 o 
   4   3  28      346.48      352.44     29.04 o 
   5   3  28        1.01        3.60     14.76 o 
  -7   4  28      250.80      191.54     24.87 o 
  -6   4  28      365.26      364.79     27.81 o 
  -5   4  28      256.52      260.86     29.64 o 
  -4   4  28      680.47      670.66     49.12 o 
  -3   4  28      384.29      396.75     18.47 o 
  -2   4  28        1.31       15.84     11.69 o 
  -1   4  28      229.82      251.73     12.11 o 
   0   4  28      993.27      953.49     25.24 o 
   1   4  28     1741.54     1672.90     29.65 o 
   2   4  28      688.14      647.79     18.39 o 
   3   4  28       40.48       46.12     13.38 o 
   4   4  28      162.83      150.74     35.08 o 
   5   4  28      434.12      401.78     32.17 o 
  -6   5  28      151.56      173.74     23.90 o 
  -5   5  28       45.08       47.15     19.56 o 
  -4   5  28        8.45        2.32     16.28 o 
  -3   5  28      304.44      334.11     18.67 o 
  -2   5  28      946.89      935.35     27.71 o 
  -1   5  28     1380.46     1428.48     41.85 o 
   0   5  28       33.53       47.95      8.15 o 
   1   5  28      891.09      858.68     26.02 o 
   2   5  28      574.57      587.49     29.11 o 
   3   5  28      970.65      918.27     35.60 o 
   4   5  28      338.46      358.08     29.64 o 
  -4   6  28      298.20      404.46     29.53 o 
  -3   6  28      415.98      450.17     30.23 o 
  -2   6  28       10.38       12.20     17.38 o 
  -1   6  28      414.88      416.40     21.92 o 
   0   6  28      462.49      423.21     22.57 o 
   1   6  28      620.27      674.58     26.26 o 
   2   6  28      242.83      255.57     15.87 o 
   3   6  28       16.04       26.09     17.42 o 
  -4   7  28       21.47       26.86     19.98 o 
  -3   7  28      152.85      173.91     22.49 o 
  -2   7  28      223.48      231.20     23.19 o 
  -1   7  28      220.17      278.00     18.75 o 
   0   7  28       40.99       54.16     14.93 o 
   1   7  28        3.61        9.49     21.74 o 
   3   7  28      387.55      434.88     29.03 o 
  -3   8  28      182.23      206.22     23.80 o 
  -2   8  28       48.46       28.91     14.44 o 
  -1   8  28      215.13      251.51     18.86 o 
   0   8  28      263.36      307.71     30.78 o 
   1   8  28      448.33      452.12     36.29 o 
  -7   1  29        4.36       -8.82     17.86 o 
  -6   1  29      167.87      156.34     20.41 o 
  -5   1  29        8.73        0.72     10.02 o 
  -4   1  29      315.41      266.85     14.17 o 
  -3   1  29        3.77        8.46      9.31 o 
  -2   1  29       51.05       59.00      7.73 o 
  -1   1  29      214.78      230.49     10.39 o 
   0   1  29      111.00      116.30      8.83 o 
   1   1  29       86.08       94.67      7.79 o 
   2   1  29       10.81       21.40      6.74 o 
   3   1  29        3.57        1.59      7.05 o 
   4   1  29        4.92      -13.55     13.55 o 
   5   1  29      122.70      109.49     17.33 o 
  -7   2  29       10.42        8.09     19.67 o 
  -6   2  29        4.70      -14.30     17.70 o 
  -5   2  29       26.82        3.23     16.46 o 
  -4   2  29       87.06       79.11     10.64 o 
  -3   2  29       72.33       68.23     12.34 o 
  -2   2  29      230.12      220.94     10.41 o 
  -1   2  29       21.11       44.16      7.97 o 
   0   2  29       11.38       25.79      7.36 o 
   1   2  29        0.54       12.99      8.17 o 
   2   2  29       33.63       36.03      9.07 o 
   3   2  29        2.06        6.73      7.15 o 
   4   2  29       18.97       37.74     14.53 o 
   5   2  29        9.93        4.35     15.37 o 
  -7   3  29       29.37       39.28     21.12 o 
  -6   3  29        1.59       10.01     19.41 o 
  -5   3  29       13.38       26.21     17.72 o 
  -4   3  29        0.15       -6.90     10.72 o 
  -3   3  29        2.20       22.01     10.50 o 
  -2   3  29        5.88       19.70      8.50 o 
  -1   3  29      456.19      466.96     17.65 o 
   0   3  29      142.03      141.45     12.12 o 
   1   3  29       17.42       32.95      8.83 o 
   2   3  29       56.67       72.09     10.04 o 
   3   3  29        3.70       -8.41     12.77 o 
   4   3  29       10.38      -13.63     13.63 o 
   5   3  29       48.27       65.30     16.01 o 
  -6   4  29        2.88       33.91     20.43 o 
  -5   4  29        5.00      -17.45     17.45 o 
  -4   4  29       14.89        6.26     11.61 o 
  -3   4  29       57.85       63.92     12.00 o 
  -2   4  29      297.36      292.75     16.49 o 
  -1   4  29      265.56      267.77     11.89 o 
   0   4  29        2.75       11.78      8.37 o 
   1   4  29       61.71       62.16      9.63 o 
   2   4  29        4.45      -11.51     11.51 o 
   3   4  29       49.80       50.67     13.75 o 
   4   4  29        9.50       25.21     14.53 o 
  -6   5  29       27.32       -6.57     19.58 o 
  -5   5  29       29.01       -1.18     19.10 o 
  -4   5  29        8.05        8.45     17.48 o 
  -3   5  29       10.12       -1.42     11.95 o 
  -2   5  29      118.20      103.07     13.81 o 
  -1   5  29       11.77       33.63     12.28 o 
   0   5  29       93.08      116.11     10.35 o 
   1   5  29        0.74        5.48     11.13 o 
   2   5  29       30.30       32.32     12.66 o 
   3   5  29        1.63       20.55     13.30 o 
   4   5  29        9.86       19.03     19.16 o 
  -5   6  29        9.21       -2.59      8.81 o 
  -4   6  29       68.04       80.05     20.35 o 
  -3   6  29      283.34      289.04     24.99 o 
  -2   6  29      329.29      331.59     25.85 o 
  -1   6  29       51.11       77.18     19.81 o 
   0   6  29       72.37       96.48     20.86 o 
   1   6  29       78.40       68.75     15.17 o 
   2   6  29        9.04       17.92     12.20 o 
   3   6  29        0.72        9.22     17.21 o 
  -4   7  29       10.35        7.09     19.50 o 
  -3   7  29        7.68       40.64     19.97 o 
  -2   7  29       11.30       19.35     19.36 o 
  -1   7  29        9.79        9.50     19.17 o 
   0   7  29       29.53       33.93     24.91 o 
   1   7  29       34.84       81.34     23.39 o 
  -2   8  29      259.32      260.54     25.54 o 
  -1   8  29       10.04       20.42     14.85 o 
   0   8  29       25.71       37.83     22.86 o 
  -6   0  30       15.89        1.13     15.77 o 
  -5   0  30       44.64       30.85     15.48 o 
  -4   0  30      739.57      842.03     34.20 o 
  -3   0  30     1393.29     1421.02     45.71 o 
  -2   0  30      854.98      862.46     34.69 o 
  -1   0  30       55.49       52.42     14.52 o 
   0   0  30      198.94      219.17     13.09 o 
   1   0  30     1447.19     1349.54     30.13 o 
   2   0  30     2023.40     2053.33     66.51 o 
   3   0  30      619.40      674.11     28.05 o 
   4   0  30       13.71       21.32     20.87 o 
   5   0  30     1095.91     1129.59     48.98 o 
  -7   1  30       80.57       91.03     20.38 o 
  -6   1  30      948.40      974.37     39.08 o 
  -5   1  30      564.85      542.09     20.54 o 
  -4   1  30      408.40      391.75     18.79 o 
  -3   1  30      276.07      265.63     21.00 o 
  -2   1  30     1209.21     1153.44     28.19 o 
  -1   1  30      561.51      577.20     15.72 o 
   0   1  30     1415.78     1357.38     25.18 o 
   1   1  30       27.37       34.24      8.48 o 
   2   1  30      710.32      727.68     25.89 o 
   3   1  30      560.55      506.36     18.11 o 
   4   1  30      562.20      579.22     25.81 o 
   5   1  30      846.54      853.20     30.84 o 
  -7   2  30       54.30       67.38     21.57 o 
  -6   2  30        4.15       13.66     18.43 o 
  -5   2  30      161.42      175.55     21.07 o 
  -4   2  30      775.30      748.61     22.77 o 
  -3   2  30     1357.75     1374.57     25.07 o 
  -2   2  30     1139.76     1083.99     21.59 o 
  -1   2  30       20.46       28.76      8.02 o 
   0   2  30      113.13      113.92      9.35 o 
   1   2  30     1491.02     1519.88     27.78 o 
   2   2  30     1212.63     1153.83     24.03 o 
   3   2  30       97.64      111.66     15.06 o 
   4   2  30      173.03      181.57     30.12 o 
   5   2  30       16.36      -14.50     15.70 o 
  -6   3  30      136.86      164.53     23.35 o 
  -5   3  30      410.72      443.21     30.47 o 
  -4   3  30      379.95      391.53     18.29 o 
  -3   3  30       10.51       15.73     17.91 o 
  -2   3  30      412.09      436.13     15.00 o 
  -1   3  30     1716.41     1727.90     35.75 o 
   0   3  30      451.21      461.23     15.69 o 
   1   3  30      181.90      179.76     11.39 o 
   2   3  30      228.99      237.88     12.78 o 
   3   3  30     1096.04     1079.50     31.12 o 
   4   3  30     1138.85     1095.17     32.53 o 
  -6   4  30        1.62      -14.55     19.63 o 
  -5   4  30      162.92      126.42     21.45 o 
  -4   4  30      681.56      729.72     23.81 o 
  -3   4  30     1096.98     1111.04     28.45 o 
  -2   4  30      938.59      872.62     24.74 o 
  -1   4  30      364.19      352.67     14.76 o 
   0   4  30      240.64      250.87     12.29 o 
   1   4  30      589.65      575.36     17.94 o 
   2   4  30      482.96      489.30     22.13 o 
   3   4  30      335.52      359.39     22.15 o 
   4   4  30       52.11       70.09     15.63 o 
  -5   5  30      306.81      287.90     25.86 o 
  -4   5  30      176.52      178.71     22.61 o 
  -3   5  30       60.62       80.92     19.68 o 
  -2   5  30       33.66       39.25     18.16 o 
  -1   5  30      797.08      802.18     37.30 o 
   0   5  30      792.87      801.43     28.97 o 
   1   5  30      192.20      208.69     15.13 o 
   2   5  30      109.59      112.44     14.35 o 
   3   5  30      404.81      352.44     20.42 o 
  -5   6  30       57.76       24.30     15.05 o 
  -4   6  30      229.63      237.59     24.95 o 
  -3   6  30     1236.61     1224.99     45.39 o 
  -2   6  30       36.78       52.02     19.40 o 
  -1   6  30        0.42       26.25     19.20 o 
   0   6  30       40.22       75.08     20.73 o 
   1   6  30      482.30      578.59     35.49 o 
   2   6  30      491.38      481.87     22.73 o 
   3   6  30       85.72      102.91     20.04 o 
  -4   7  30       81.10       92.95     22.31 o 
  -3   7  30        9.40       27.43     20.26 o 
  -2   7  30      221.13      267.46     25.30 o 
  -1   7  30      378.64      340.07     27.42 o 
   0   7  30      499.30      562.15     35.12 o 
   1   7  30        7.66      -13.91     21.80 o 
  -7   1  31       15.89       24.91     19.13 o 
  -6   1  31        6.91       -5.54     17.40 o 
  -5   1  31       14.35        6.80     10.96 o 
  -4   1  31      321.75      260.69     15.07 o 
  -3   1  31        8.66       -6.12     16.18 o 
  -2   1  31       20.39       27.57     11.03 o 
  -1   1  31       75.38       78.91      8.78 o 
   0   1  31       66.35      106.97      9.45 o 
   1   1  31       16.15       22.98      8.54 o 
   2   1  31      405.56      419.80     25.18 o 
   3   1  31        0.85        9.12      8.99 o 
   4   1  31       63.96       53.78     22.18 o 
   5   1  31        3.23       18.53     22.28 o 
  -6   2  31       11.19       25.32     18.92 o 
  -5   2  31       21.10        0.85     17.36 o 
  -4   2  31        6.86       28.07     20.51 o 
  -3   2  31       13.47       30.95     10.45 o 
  -2   2  31      213.82      211.59     10.91 o 
  -1   2  31       20.35       27.68      8.28 o 
   0   2  31       13.67       11.26      8.30 o 
   1   2  31        9.23       25.66      8.88 o 
   2   2  31        0.10       -8.99      9.04 o 
   3   2  31        9.85       10.24     13.63 o 
   4   2  31      687.37      692.47     27.55 o 
  -6   3  31        9.74       15.16     19.66 o 
  -5   3  31        8.10        3.53     17.86 o 
  -4   3  31       40.01       22.12     17.63 o 
  -3   3  31      107.54       89.60     12.48 o 
  -2   3  31      105.53      103.15      9.57 o 
  -1   3  31      119.60      132.95     11.74 o 
   0   3  31       87.63      118.05     11.91 o 
   1   3  31       10.87       14.97      9.28 o 
   2   3  31       30.51       27.69     13.61 o 
   3   3  31        5.02       13.05     13.87 o 
   4   3  31       52.23       39.10     15.38 o 
  -6   4  31       39.28       14.20     20.53 o 
  -5   4  31        0.37        8.20     18.92 o 
  -4   4  31       23.64       43.30     18.69 o 
  -3   4  31       23.00       20.03     14.82 o 
  -2   4  31      709.98      613.95     99.98 o 
  -1   4  31       84.43       74.85     11.47 o 
   0   4  31       94.58      129.42     10.76 o 
   1   4  31       56.82       64.56     15.97 o 
   2   4  31       11.99       18.22     12.79 o 
   3   4  31       35.52       32.37     16.85 o 
   4   4  31       58.37       62.61     15.72 o 
  -5   5  31       25.21       -8.70     19.08 o 
  -4   5  31       15.97       29.84     19.23 o 
  -3   5  31       52.55       88.17     20.15 o 
  -2   5  31      204.95      193.05     22.64 o 
  -1   5  31       89.85       78.65     20.56 o 
   0   5  31       59.91       59.44     17.58 o 
   1   5  31       60.94       84.81     13.24 o 
   2   5  31       10.80       27.01     13.25 o 
   3   5  31        9.38       14.62     15.11 o 
  -4   6  31        2.95       -1.89     19.38 o 
  -3   6  31      181.40      216.11     24.14 o 
  -2   6  31      219.33      236.07     24.49 o 
  -1   6  31       61.33       68.91     20.74 o 
   0   6  31       29.23       67.19     21.10 o 
   1   6  31       27.88       48.62     21.82 o 
   2   6  31        2.57       15.70     13.05 o 
  -3   7  31       25.10       31.44     20.40 o 
  -2   7  31        8.70       43.71     20.69 o 
  -1   7  31       16.09       14.48     20.44 o 
   0   7  31        2.09       39.92     20.55 o 
  -6   0  32      103.06       88.82     18.81 o 
  -5   0  32        1.14        0.07     16.25 o 
  -4   0  32      310.30      302.86     22.93 o 
  -3   0  32     1283.18     1180.11     41.92 o 
  -2   0  32     1860.18     1832.60     55.56 o 
  -1   0  32      294.33      310.14     22.65 o 
   0   0  32        8.63       20.54     16.29 o 
   1   0  32      520.54      521.39     19.04 o 
   2   0  32      528.50      475.52     18.96 o 
   3   0  32     1027.27      756.17     36.42 o 
   4   0  32       82.83       95.30     23.89 o 
  -6   1  32       77.22       96.04     19.80 o 
  -5   1  32      202.23      232.95     15.20 o 
  -4   1  32     1085.03     1047.60     28.11 o 
  -3   1  32       84.79      110.84     12.49 o 
  -2   1  32        1.72       -8.47     10.23 o 
  -1   1  32     1016.37     1086.66     31.06 o 
   0   1  32     1304.59     1283.48     39.51 o 
   1   1  32     1467.09     1457.52     27.32 o 
   2   1  32       31.26       23.50      8.10 o 
   3   1  32       31.18       33.88     18.92 o 
   4   1  32      133.89      143.18     17.86 o 
  -6   2  32      154.57      147.05     22.16 o 
  -5   2  32       87.19      107.48     20.47 o 
  -4   2  32      220.95      197.16     14.03 o 
  -3   2  32      413.86      468.85     40.01 o 
  -2   2  32      850.05      844.41     19.56 o 
  -1   2  32      795.56      808.07     19.43 o 
   0   2  32      141.23      141.84     10.55 o 
   1   2  32      267.78      269.75     12.81 o 
   2   2  32      945.41      936.40     39.07 o 
   3   2  32      788.80      836.52     28.64 o 
   4   2  32       26.38       18.31     15.50 o 
  -6   3  32      126.67      152.10     23.66 o 
  -5   3  32      488.50      479.21     32.02 o 
  -4   3  32      493.99      531.17     31.81 o 
  -3   3  32       18.75       13.14     11.41 o 
  -2   3  32      260.39      245.20     11.91 o 
  -1   3  32      324.54      308.30     21.86 o 
   0   3  32     1963.46     1947.23     33.36 o 
   1   3  32      928.68      917.56     21.69 o 
   2   3  32       48.29       45.36     13.67 o 
   3   3  32       61.92       80.31     15.49 o 
   4   3  32      284.61      283.61     20.17 o 
  -5   4  32       28.07       30.08     19.73 o 
  -4   4  32       22.42        1.89     18.19 o 
  -3   4  32     1068.78     1069.82     42.22 o 
  -2   4  32     1323.08     1198.78     41.07 o 
  -1   4  32       53.77       53.38      9.63 o 
   0   4  32      219.18      227.03     15.46 o 
   1   4  32      123.11      145.41     19.18 o 
   2   4  32      541.34      522.98     32.55 o 
   3   4  32      547.90      494.53     27.93 o 
  -5   5  32      214.32      245.60     25.78 o 
  -4   5  32      399.49      394.85     29.93 o 
  -3   5  32      191.61      178.25     22.97 o 
  -2   5  32      213.64      169.80     22.85 o 
  -1   5  32      163.47      185.49     23.43 o 
   0   5  32      680.69      701.38     36.14 o 
   1   5  32      541.80      588.07     23.75 o 
   2   5  32       63.73       58.41     14.09 o 
   3   5  32       39.00       34.15     17.85 o 
  -4   6  32       30.09       44.03     20.80 o 
  -3   6  32      324.90      343.49     27.71 o 
  -2   6  32      810.83      860.56     39.73 o 
  -1   6  32      209.54      232.17     25.00 o 
   0   6  32        0.78       -4.59     19.88 o 
   1   6  32       73.13      102.08     23.61 o 
   2   6  32      527.56      503.43     26.86 o 
  -2   7  32      196.93      224.72     25.96 o 
  -1   7  32      284.00      330.02     27.87 o 
   0   7  32      518.74      580.92     36.37 o 
  -6   1  33        8.97        7.02     18.57 o 
  -5   1  33        0.07      -11.34     11.34 o 
  -4   1  33        1.36       -6.38     11.21 o 
  -3   1  33       43.58       38.13     11.78 o 
  -2   1  33       44.71       51.74     11.74 o 
  -1   1  33      159.07      138.78     13.46 o 
   0   1  33        8.60       31.13      8.83 o 
   1   1  33       15.11       34.11      9.29 o 
   2   1  33      331.50      358.56     26.58 o 
   3   1  33      108.87      107.61     39.20 o 
   4   1  33      298.30      258.87     25.52 o 
  -6   2  33       41.23       20.55     19.39 o 
  -5   2  33        1.05      -10.75     18.11 o 
  -4   2  33        0.06        2.45     17.92 o 
  -3   2  33        1.04       17.60     11.17 o 
  -2   2  33        0.15       11.20     11.08 o 
  -1   2  33        1.07       13.34     12.23 o 
   0   2  33        2.77       12.96      9.09 o 
   1   2  33      104.77      100.87     10.59 o 
   2   2  33       43.95       68.63     14.59 o 
   3   2  33        6.12        2.06     14.54 o 
   4   2  33       58.61       49.69     16.49 o 
  -6   3  33        6.58        2.50     20.15 o 
  -5   3  33        0.33       -3.82     18.91 o 
  -4   3  33        0.68       25.10     18.49 o 
  -3   3  33       68.89       58.53     18.74 o 
  -2   3  33      494.78      457.57     17.41 o 
  -1   3  33        4.02       15.63      8.92 o 
   0   3  33        1.18       29.57      9.44 o 
   1   3  33       11.53       28.71     13.02 o 
   2   3  33        1.19        8.93     13.48 o 
   3   3  33        1.99        4.86     14.63 o 
  -5   4  33       78.63       62.67     21.16 o 
  -4   4  33       62.52       26.04     19.40 o 
  -3   4  33      428.54      434.69     30.94 o 
  -2   4  33       28.54        6.69      7.53 o 
  -1   4  33        1.61       23.43     11.45 o 
   0   4  33        0.73       -2.15     11.77 o 
   1   4  33        0.06       19.49     12.73 o 
   2   4  33        0.16        4.81     13.57 o 
   3   4  33       19.46       10.01     18.39 o 
  -4   5  33       27.87       70.02     21.03 o 
  -3   5  33       61.47       57.24     20.54 o 
  -2   5  33        6.90       20.74     20.00 o 
  -1   5  33        6.88        4.53     19.40 o 
   0   5  33       27.19       38.21     21.02 o 
   1   5  33        7.64       25.31     12.97 o 
   2   5  33        9.73       23.11     13.83 o 
  -3   6  33      105.48      103.90     22.85 o 
  -2   6  33      190.48      175.62     24.51 o 
  -1   6  33       79.21       67.26     21.99 o 
   0   6  33      115.00      109.53     22.90 o 
   1   6  33        8.93       19.50     21.91 o 
  -6   0  34      214.28      207.24     22.68 o 
  -5   0  34      738.21      684.82     34.38 o 
  -4   0  34       92.47       81.65     18.93 o 
  -3   0  34       29.72       14.55     16.61 o 
  -2   0  34      535.13      581.03     31.69 o 
  -1   0  34      764.86      686.26     34.56 o 
   0   0  34      750.53      764.79     36.56 o 
   1   0  34      126.30      122.73     21.16 o 
   2   0  34      278.56      246.31     25.21 o 
   3   0  34      365.96      398.89     30.64 o 
   4   0  34      693.02      691.76     40.50 o 
  -6   1  34        0.14      -18.63     18.63 o 
  -5   1  34      199.65      175.34     24.39 o 
  -4   1  34      491.52      503.46     22.03 o 
  -3   1  34      678.13      644.37     23.48 o 
  -2   1  34      207.23      198.90     14.91 o 
  -1   1  34       74.93       78.30     15.85 o 
   0   1  34      951.61      873.19     26.82 o 
   1   1  34     1839.84     1865.26     32.69 o 
   2   1  34      412.03      370.76     27.70 o 
   3   1  34       26.02       24.40     21.57 o 
  -6   2  34      298.30      301.01     26.77 o 
  -5   2  34      212.52      228.32     24.27 o 
  -4   2  34       50.09       35.39     19.19 o 
  -3   2  34      220.74      212.64     14.87 o 
  -2   2  34      663.14      683.10     23.99 o 
  -1   2  34      259.12      252.53     26.96 o 
   0   2  34      463.98      462.28     16.71 o 
   1   2  34       49.55       38.14     13.59 o 
   2   2  34       64.66       77.21     15.36 o 
   3   2  34      917.13      880.72     30.03 o 
  -5   3  34        5.75       19.15     19.63 o 
  -4   3  34     1191.24     1166.62     45.08 o 
  -3   3  34      457.20      457.97     31.12 o 
  -2   3  34      119.03      133.43     10.87 o 
  -1   3  34       31.20       26.94      9.68 o 
   0   3  34      331.66      363.04     19.58 o 
   1   3  34      858.49      786.33     26.87 o 
   2   3  34      564.32      584.03     24.59 o 
   3   3  34      294.99      260.25     19.31 o 
  -5   4  34      402.97      445.28     32.36 o 
  -4   4  34      189.13      189.98     23.79 o 
  -3   4  34      159.97      142.35     22.41 o 
  -1   4  34      777.34      800.34     25.84 o 
   0   4  34      398.67      411.68     20.45 o 
   1   4  34        0.82       -1.65     13.01 o 
   2   4  34      406.14      384.31     63.08 o 
  -4   5  34      524.98      541.76     34.26 o 
  -3   5  34       22.49       34.02     19.64 o 
  -2   5  34      125.74      132.06     23.60 o 
  -1   5  34        0.32        7.39     20.86 o 
   0   5  34      298.29      276.94     27.64 o 
   1   5  34      678.41      706.38     26.00 o 
   2   5  34      373.75      360.41     20.02 o 
  -3   6  34       29.94       14.95     21.11 o 
  -2   6  34      645.51      600.07     36.63 o 
  -1   6  34      297.25      312.45     27.93 o 
   0   6  34      141.57      189.20     26.01 o 
  -5   1  35        0.11       24.23     19.09 o 
  -4   1  35       15.56        9.92     12.29 o 
  -3   1  35       20.95       11.62     12.12 o 
  -2   1  35       45.63       61.18     13.14 o 
  -1   1  35      154.04      180.23     15.37 o 
   0   1  35        8.16       11.52     12.87 o 
   1   1  35       57.11       97.04     15.62 o 
   2   1  35        0.61       17.06     17.10 o 
   3   1  35        0.03        4.28     15.15 o 
  -5   2  35        0.48       -9.85     19.35 o 
  -4   2  35      112.83      105.34     21.30 o 
  -3   2  35       70.17       77.23     13.32 o 
  -2   2  35       14.30       25.90     12.36 o 
  -1   2  35       76.24      113.69     24.66 o 
   0   2  35       18.23       25.81      9.77 o 
   1   2  35       32.04       50.73     13.58 o 
   2   2  35        2.17        6.77     16.43 o 
   3   2  35        2.21       -7.74     15.12 o 
  -5   3  35       84.32       91.17     22.37 o 
  -4   3  35        1.49       12.12     19.78 o 
  -3   3  35       22.22       34.63     19.90 o 
  -2   3  35       44.69       54.76     12.59 o 
  -1   3  35        2.17        0.11     12.27 o 
   0   3  35        0.46       17.14     12.99 o 
   1   3  35       12.36        8.82     13.63 o 
   2   3  35       35.51       51.67     15.23 o 
  -4   4  35       21.09        2.73     20.37 o 
  -3   4  35      147.34      146.43     23.33 o 
  -2   4  35        5.48       -5.31     10.04 o 
  -1   4  35       76.46       55.96     21.85 o 
   0   4  35       12.02        9.65     12.98 o 
   1   4  35        2.32        6.20     17.80 o 
   2   4  35        4.67       16.43     14.60 o 
  -3   5  35      131.77       97.42     19.15 o 
  -2   5  35      288.60      253.55     26.91 o 
  -1   5  35        7.42       18.33     21.29 o 
   0   5  35        2.69      -11.61     21.25 o 
   1   5  35        3.78       22.50     13.91 o 
  -5   0  36      399.89      439.37     31.68 o 
  -4   0  36      117.79      123.19     20.66 o 
  -3   0  36        6.96       10.76     18.14 o 
  -2   0  36       87.57       72.87     19.70 o 
  -1   0  36      368.22      308.66     25.50 o 
   0   0  36     1045.04      918.56     40.70 o 
   1   0  36       23.92        8.93     20.13 o 
   2   0  36       34.90       18.54     21.15 o 
   3   0  36      376.71      425.63     32.48 o 
  -5   1  36       16.21       10.51     19.78 o 
  -4   1  36      404.72      424.28     21.93 o 
  -3   1  36      339.86      389.05     27.26 o 
  -2   1  36     1013.53     1006.11     29.10 o 
  -1   1  36      419.90      407.84     22.15 o 
   0   1  36       22.25        8.22     13.31 o 
   1   1  36      320.23      310.85     19.11 o 
   2   1  36      494.23      280.98     25.74 o 
   3   1  36      609.58      602.60     27.24 o 
  -5   2  36      443.44      460.62     33.23 o 
  -4   2  36     1137.67     1200.35     46.41 o 
  -3   2  36       51.75       44.46     13.24 o 
  -2   2  36      286.25      276.49     17.17 o 
  -1   2  36      386.15      415.75     21.72 o 
   0   2  36      817.26      831.00     27.39 o 
   1   2  36      457.91      462.35     32.37 o 
   2   2  36       60.20       72.56     16.19 o 
  -4   3  36      195.43      211.47     25.13 o 
  -3   3  36      355.53      344.40     27.75 o 
  -2   3  36      366.05      349.55     19.53 o 
  -1   3  36      351.37      382.47     20.03 o 
   0   3  36       32.65       32.13     13.81 o 
   1   3  36      627.27      634.70     25.75 o 
   2   3  36      363.20      362.37     20.96 o 
  -4   4  36       13.42        0.44     20.25 o 
  -3   4  36      141.44      127.32     23.98 o 
  -2   4  36        2.71       10.44     16.44 o 
  -1   4  36      188.54      153.81     23.99 o 
   0   4  36      510.32      537.41     35.21 o 
   1   4  36      304.42      323.86     19.31 o 
  -2   5  36      301.41      353.95     29.79 o 
  -1   5  36      342.12      329.88     29.15 o 
   0   5  36        0.26       11.67     22.27 o 
  -5   1  37       32.04       36.00     20.82 o 
  -4   1  37       16.95       39.66     22.27 o 
  -3   1  37       43.17       61.82     13.94 o 
  -2   1  37        3.53       23.01     13.36 o 
  -1   1  37        0.36       20.08     15.53 o 
   0   1  37       11.13       13.32     13.84 o 
   1   1  37       20.60       20.29     14.57 o 
   2   1  37       10.28       16.32     15.24 o 
  -4   2  37      158.71      168.66     24.49 o 
  -3   2  37        1.13        2.68     12.77 o 
  -2   2  37        0.08      -12.56     12.56 o 
  -1   2  37       54.58       75.97     14.31 o 
   0   2  37       59.72       78.28     14.77 o 
   1   2  37        3.37        7.78     10.02 o 
   2   2  37        2.33        6.35     15.08 o 
  -4   3  37       97.87      129.69     24.02 o 
  -3   3  37       33.44       69.16     22.36 o 
  -2   3  37        0.56       25.96     12.97 o 
  -1   3  37        4.61       24.97     22.34 o 
   0   3  37        0.18       10.72     13.78 o 
   1   3  37      156.57      164.84     18.48 o 
  -3   4  37        2.53        0.92     21.53 o 
  -2   4  37       14.49        0.62     20.25 o 
  -1   4  37        0.33        8.67     21.49 o 
   0   4  37       20.13       36.97     16.90 o 
  -4   0  38     1260.18     1337.79     49.01 o 
  -3   0  38      442.22      447.12     32.09 o 
  -2   0  38      239.35      222.14     24.69 o 
  -1   0  38        6.64       -4.76     19.70 o 
   0   0  38      736.42      724.66     37.96 o 
   1   0  38      571.85      601.32     36.76 o 
   2   0  38      903.67      881.98     42.51 o 
  -4   1  38        0.65        1.79     13.21 o 
  -3   1  38      161.74      152.13     16.01 o 
  -2   1  38      316.71      307.08     38.48 o 
  -1   1  38      863.80      852.83     28.36 o 
   0   1  38      195.99      205.41     17.72 o 
   1   1  38        1.81       22.28     14.96 o 
  -4   2  38       32.53        1.52     21.39 o 
  -3   2  38      266.20      256.58     17.65 o 
  -2   2  38      144.63      135.66     18.51 o 
  -1   2  38       68.88       77.00     14.97 o 
   0   2  38      513.10      536.91     24.50 o 
   1   2  38      447.16      504.71     34.36 o 
  -3   3  38        7.35       32.23     21.66 o 
  -2   3  38      608.82      561.33     36.27 o 
  -1   3  38      580.62      581.61     24.73 o 
   0   3  38      437.78      457.32     37.09 o 
   1   3  38       13.95       37.31     14.93 o 
  -2   4  38       34.18        8.13     22.43 o 
  -1   4  38       89.16       47.27     23.31 o 
  -3   1  39        0.15      -14.61     20.35 o 
  -2   1  39       12.40        9.50     14.14 o 
  -1   1  39       11.68       20.81     14.43 o 
   0   1  39        4.68       -2.32     14.75 o 
   1   1  39        0.06       14.28     15.50 o 
  -3   2  39       15.54       34.67     14.24 o 
  -2   2  39       34.05       33.31     19.43 o 
  -1   2  39        9.48       22.50     14.49 o 
   0   2  39       65.22       65.08     15.61 o 
  -2   3  39        0.31       15.59     21.69 o 
  -1   3  39       26.23       47.56     14.72 o 
  -2   0  40      601.56      585.00     36.90 o 
  -1   0  40       81.09       81.11     22.77 o 
   0   0  40       61.18       97.03     23.05 o 
  -2   1  40       14.99       25.76     14.89 o 
  -1   1  40      333.56      341.50     26.07 o 
   0   1  40      406.14      417.05     23.20 o 
                                                 
